# Supplementary material for: CpG methylation signature defines human temporal lobe epilepsy and predicts drug‐resistant
Source: CNS Neurosci Ther. 2020 Jun 10;26(10):1021–30. doi: 10.1111/cns.13394 (PMC7539843; doi:10.1111/cns.13394)
Supplement: Supplementary file 6 — Table S2 [file CNS-26-1021-s006.xlsx]

## Sheet: Sheet1
Table S2.The information of all biomarker CpGs and corresponding genes
	TargetID	GENOME_BUILD	CHR	MAPINFO	STRAND	UCSC_REFGENE_NAME	UCSC_REFGENE_ACCESSION	UCSC_REFGENE_GROUP
disease-related CpGs	cg25838818	37	2	108905173	F	SULT1C2;SULT1C2;SULT1C2;SULT1C2	NM_001056;NM_176825;NM_001056;NM_176825	5'UTR;1stExon;1stExon;5'UTR
	cg07782795	37	17	79066543	F	BAIAP2;BAIAP2;BAIAP2;BAIAP2	NM_017450;NM_006340;NM_001144888;NM_017451	Body;Body;Body;Body
	cg09383187	37	7	73819814	R	CLIP2;CLIP2	NM_003388;NM_032421	3'UTR;3'UTR
	cg09293614	37	19	1378043	F	MUM1;MUM1	NR_024247;NM_032853	Body;3'UTR
	cg09197288	37	14	94550812	F	IFI27L1;IFI27L1	NM_206949;NM_145249	5'UTR;5'UTR
	cg27564766	37	1	3639994	R	TP73;TP73;TP73;TP73	NM_001126240;NM_005427;NM_001126242;NM_001126241	Body;Body;Body;Body
	cg09270525	37	7	157391030	F	PTPRN2;PTPRN2;PTPRN2	NM_002847;NM_130842;NM_130843	Body;Body;Body
	cg08664849	37	16	2546474	R	TBC1D24	NM_020705	Body
drug-response CpGs	cg15999964	37	5	124065258	R	ZNF608	NM_020747	Body
	cg08768218	37	8	13372483	F	DLC1;DLC1	NM_024767;NM_182643	TSS200;TSS200
	cg11954680	37	5	140254793	R	PCDHA12;PCDHA7;PCDHA6;PCDHA10;PCDHA4;PCDHA11;PCDHA8;PCDHA1;PCDHA2;PCDHA6;PCDHA1;PCDHA9;PCDHA5;PCDHA3;PCDHA12;PCDHA10	NM_018903;NM_018910;NM_018909;NM_018901;NM_018907;NM_018902;NM_018911;NM_031411;NM_018905;NM_031849;NM_018900;NM_031857;NM_018908;NM_018906;NM_031864;NM_031860	TSS200;Body;Body;Body;Body;Body;Body;Body;Body;Body;Body;Body;Body;Body;TSS200;Body
	cg17706086	37	7	130129946	F	MESTIT1;MEST;MEST	NR_004382;NM_177524;NM_177525	Body;5'UTR;TSS1500
	cg21761639	37	7	31533786	F	-	-	-
	cg26119877	37	14	37530475	F	SLC25A21;SLC25A21	NM_030631;NM_001171170	Body;Body
UTR,Untranslated Regions; TSS, transcriptional start site; TSS200, 0-200 bp upstream of TSS; TSS1500, 201-1500 bp upstream of TSS.
