# Supplementary material for: CpG methylation signature defines human temporal lobe epilepsy and predicts drug‐resistant
Source: CNS Neurosci Ther. 2020 Jun 10;26(10):1021–30. doi: 10.1111/cns.13394 (PMC7539843; doi:10.1111/cns.13394)
Supplement: Supplementary file 7 — Table S3 [file CNS-26-1021-s007.xlsx]

## Sheet: Sheet1
Table S3. The performance of diagnostic model for TLE
		precision	recall	f1-score	support
training cohort	TLE	0.77	0.77	0.77	30
	Healthy control	0.77	0.77	0.77	30
	avg / total	0.77	0.77	0.77	60
validation cohort	TLE	0.72	0.88	0.79	48
	Healthy control	0.84	0.67	0.74	48
	avg / total	0.78	0.77	0.77	96
