# Supplementary material for: CpG methylation signature defines human temporal lobe epilepsy and predicts drug‐resistant
Source: CNS Neurosci Ther. 2020 Jun 10;26(10):1021–30. doi: 10.1111/cns.13394 (PMC7539843; doi:10.1111/cns.13394)
Supplement: Supplementary file 8 — Table S4 [file CNS-26-1021-s008.xlsx]

## Sheet: 450k_diff
Table S4. Differentially methylated CpG sites between 10 drug-resistant and 20 drug-responsive samples(p<0.005)
TargetID	72	311	556	561	595	734	795	820	1038	1050	1052	1094	1265	624	1000	1269	1279	1335	1342	1355	172	513	780	1260	1321	625	1095	1274	1319	1376
type(0:Drug-resposive; 1:Drug-resistant)	0	0	0	0	0	0	0	0	0	0	0	0	0	0	0	0	0	0	0	0	1	1	1	1	1	1	1	1	1	1
cg02524035	0.449866	0.490219	0.501416	0.512047	0.508239	0.507175	0.467978	0.495198	0.489198	0.488757	0.579251	0.516821	0.518352	0.469001	0.492073	0.532588	0.4313	0.489246	0.554732	0.507887	0.61021	0.526781	0.647216	0.565543	0.528658	0.606115	0.480175	0.594542	0.564022	0.593565
cg21761639	0.463328	0.42258	0.449783	0.516013	0.505776	0.480926	0.475799	0.41838	0.485873	0.49944	0.481617	0.425505	0.56131	0.512592	0.468538	0.462002	0.541423	0.415909	0.525916	0.493863	0.53961	0.593017	0.52376	0.586963	0.546522	0.514764	0.544561	0.598691	0.550825	0.503498
cg00933411	0.500737	0.501539	0.423417	0.583438	0.599733	0.569098	0.476175	0.588221	0.542419	0.511987	0.537747	0.482822	0.587296	0.531555	0.478819	0.591865	0.567624	0.466628	0.607716	0.53064	0.602754	0.672948	0.585947	0.60806	0.630752	0.599269	0.585192	0.723442	0.686096	0.539992
cg20139683	0.881825	0.827079	0.142524	0.150217	0.448854	0.220224	0.225309	0.193463	0.222044	0.253358	0.210445	0.274662	0.887813	0.202829	0.857396	0.179469	0.202359	0.236164	0.232942	0.859949	0.86808	0.861242	0.858642	0.870239	0.89636	0.238703	0.859647	0.886469	0.862472	0.869102
cg24340935	0.283577	0.277212	0.292155	0.261726	0.322582	0.327896	0.329572	0.282914	0.319445	0.3196	0.338092	0.293541	0.436854	0.299716	0.297325	0.301092	0.223646	0.31054	0.330268	0.301974	0.365571	0.425825	0.371122	0.319934	0.394452	0.324685	0.318424	0.368334	0.453653	0.405654
cg11954680	0.302367	0.302167	0.293985	0.193726	0.282936	0.297487	0.355957	0.287786	0.305053	0.246724	0.324991	0.360407	0.220588	0.26087	0.272365	0.312896	0.288444	0.392519	0.364502	0.262559	0.320155	0.346238	0.386285	0.403643	0.407593	0.338088	0.368439	0.349461	0.37903	0.347125
cg13331011	0.80548	0.828473	0.812342	0.822143	0.819707	0.776653	0.814018	0.76734	0.79571	0.826372	0.840321	0.769776	0.810947	0.77445	0.769148	0.782439	0.832527	0.850873	0.854839	0.823061	0.930028	0.902134	0.935	0.908319	0.824209	0.839175	0.864849	0.876911	0.795964	0.786049
cg27154731	0.905408	0.893	0.92306	0.917481	0.884805	0.882145	0.897299	0.896404	0.552157	0.896652	0.894473	0.894739	0.521746	0.888497	0.906786	0.897419	0.510481	0.524938	0.899565	0.880385	0.523271	0.49018	0.90658	0.513179	0.888699	0.487246	0.519202	0.536698	0.512577	0.541059
cg02433785	0.753566	0.681545	0.718753	0.672783	0.729681	0.738964	0.716079	0.693864	0.69361	0.743348	0.73294	0.657785	0.679781	0.709344	0.684398	0.690605	0.728596	0.721484	0.745528	0.710963	0.765364	0.78295	0.711526	0.794032	0.705744	0.736169	0.729063	0.845121	0.802825	0.733432
cg10890644	0.515122	0.694257	0.0626013	0.0665325	0.638585	0.0711935	0.0588143	0.510612	0.114426	0.601358	0.647605	0.0611106	0.0616358	0.0762746	0.0625123	0.0622044	0.0535906	0.0451461	0.059968	0.0751628	0.51495	0.65046	0.64095	0.602554	0.63497	0.873266	0.610797	0.633302	0.0398076	0.65341
cg15999964	0.865824	0.899424	0.830978	0.849784	0.840616	0.828804	0.845537	0.848064	0.789817	0.892127	0.886403	0.830876	0.807922	0.841334	0.851823	0.839349	0.894002	0.710358	0.830154	0.836722	0.963705	0.934981	0.88173	0.880213	0.850533	0.885859	0.886937	0.937891	0.925783	0.860079
cg26697334	0.456362	0.408867	0.385752	0.380724	0.401273	0.514304	0.416031	0.435497	0.411812	0.435447	0.443924	0.46381	0.404479	0.472459	0.338538	0.468759	0.400079	0.37881	0.421886	0.444796	0.473339	0.535618	0.445848	0.481379	0.503487	0.488372	0.389353	0.526884	0.503331	0.499742
cg17155524	0.094769	0.822597	0.828927	0.103113	0.799227	0.130018	0.815406	0.156545	0.117575	0.127455	0.123446	0.0712129	0.176728	0.19458	0.158914	0.112549	0.12346	0.133497	0.122653	0.0850004	0.798288	0.817351	0.810873	0.104994	0.806532	0.800836	0.817386	0.829951	0.82186	0.203635
cg08246090	0.741806	0.734612	0.730432	0.744751	0.780658	0.622726	0.687324	0.65349	0.637222	0.735408	0.696991	0.63941	0.717612	0.74198	0.669488	0.696512	0.671579	0.649785	0.692024	0.684647	0.719176	0.730106	0.751235	0.777686	0.694583	0.782133	0.834434	0.76938	0.770306	0.751694
cg27111053	0.540113	0.453284	0.439718	0.522468	0.544221	0.520912	0.511664	0.501013	0.517582	0.445401	0.472122	0.51285	0.48899	0.550347	0.519468	0.515324	0.503437	0.524412	0.521871	0.549807	0.512474	0.558431	0.507606	0.544533	0.622931	0.569644	0.573118	0.548418	0.610412	0.534078
cg01785046	0.12209	0.155918	0.157384	0.214522	0.132382	0.202641	0.162398	0.164358	0.160372	0.173457	0.159677	0.150146	0.151209	0.203721	0.203625	0.155594	0.123229	0.216344	0.198656	0.133944	0.178709	0.267035	0.191991	0.2282	0.162613	0.257068	0.169195	0.223292	0.213902	0.306431
cg25685062	0.364552	0.542146	0.468971	0.555022	0.529812	0.487801	0.486299	0.557805	0.374951	0.480766	0.334698	0.539463	0.390931	0.46708	0.420895	0.478918	0.364865	0.403592	0.482956	0.585692	0.54449	0.592312	0.517273	0.633079	0.636172	0.532296	0.496934	0.574488	0.586266	0.524919
cg09581940	0.679182	0.636313	0.585	0.637371	0.608707	0.635047	0.689503	0.589953	0.663269	0.704568	0.669429	0.656804	0.717168	0.652107	0.623792	0.64615	0.593635	0.659602	0.635146	0.726057	0.709035	0.662907	0.659615	0.694241	0.76072	0.667664	0.737461	0.76293	0.695163	0.734722
cg22732636	0.72377	0.782714	0.741272	0.85684	0.833749	0.839249	0.822894	0.859805	0.856424	0.798874	0.837341	0.807395	0.847478	0.810316	0.790585	0.864354	0.80195	0.813819	0.87591	0.816159	0.876712	0.889962	0.833387	0.892528	0.907365	0.858718	0.861216	0.902845	0.89298	0.811481
cg24554944	0.608462	0.65597	0.620476	0.647193	0.649533	0.555079	0.591433	0.60858	0.571472	0.612685	0.647056	0.593808	0.64687	0.598571	0.614647	0.662902	0.630759	0.506952	0.634965	0.618204	0.644602	0.696436	0.650537	0.6166	0.635965	0.677655	0.650551	0.694233	0.702542	0.677751
cg22082176	0.588685	0.58923	0.569849	0.590657	0.557612	0.659291	0.540067	0.543042	0.558235	0.539397	0.621731	0.55021	0.662309	0.634864	0.526645	0.613839	0.595976	0.526535	0.592538	0.639251	0.67588	0.671016	0.670986	0.66078	0.621237	0.647479	0.603621	0.706764	0.581296	0.610686
cg00749672	0.505473	0.5267	0.490638	0.636364	0.526044	0.489452	0.502085	0.645002	0.541837	0.516571	0.558835	0.556168	0.656988	0.606887	0.569048	0.736857	0.450719	0.563931	0.545128	0.617114	0.71903	0.626593	0.709126	0.715736	0.634969	0.629031	0.558471	0.725934	0.621344	0.619265
cg17706086	0.644382	0.825087	0.748765	0.77901	0.69757	0.685267	0.744978	0.74119	0.711255	0.690386	0.730608	0.708442	0.709676	0.638725	0.668331	0.792887	0.707592	0.74615	0.668539	0.683247	0.744985	0.749237	0.772586	0.866098	0.765338	0.789044	0.808909	0.795014	0.790235	0.72313
cg13981325	0.569581	0.536838	0.603366	0.665915	0.523385	0.473128	0.511132	0.519154	0.568499	0.483734	0.601908	0.530483	0.541004	0.490401	0.556338	0.60312	0.546211	0.656344	0.529308	0.51138	0.663085	0.637225	0.642584	0.680659	0.648135	0.577944	0.655066	0.569984	0.506422	0.709796
cg26654770	0.514087	0.281984	0.0264657	0.0327253	0.319771	0.0370352	0.0344432	0.310805	0.602378	0.274345	0.312259	0.341789	0.041148	0.269125	0.0385315	0.044652	0.0352606	0.0542982	0.336036	0.324915	0.322974	0.605479	0.621003	0.370888	0.329607	0.601435	0.600274	0.627824	0.572914	0.0434787
cg19310365	0.78899	0.76453	0.725261	0.813149	0.772036	0.820251	0.711256	0.82687	0.744012	0.774678	0.803818	0.719548	0.747442	0.667267	0.70333	0.755617	0.772772	0.682235	0.769591	0.733621	0.772623	0.783732	0.846265	0.872022	0.784388	0.848169	0.799607	0.848167	0.798681	0.782829
cg08768218	0.439308	0.439581	0.391799	0.456098	0.492915	0.500397	0.434485	0.457883	0.531445	0.433113	0.481254	0.429145	0.496055	0.470008	0.419709	0.487136	0.492816	0.431885	0.488088	0.436856	0.485165	0.524737	0.474695	0.594026	0.535506	0.481329	0.499261	0.551786	0.513598	0.458883
cg10091792	0.421095	0.386904	0.41759	0.780747	0.736603	0.378657	0.400147	0.76496	0.406163	0.745052	0.416827	0.386128	0.421423	0.787724	0.398468	0.742162	0.721169	0.702263	0.414321	0.757952	0.380769	0.0452024	0.398614	0.0478412	0.411947	0.393195	0.387314	0.386675	0.42399	0.376511
cg16652920	0.0226539	0.0353691	0.0381993	0.56143	0.538066	0.0249777	0.517443	0.513246	0.021592	0.93833	0.0300814	0.0301701	0.504818	0.0222218	0.526442	0.546256	0.939515	0.0253143	0.506003	0.0306457	0.487189	0.484183	0.548865	0.936242	0.945206	0.943693	0.926666	0.533214	0.522928	0.933314
cg00945507	0.380959	0.41136	0.397022	0.362482	0.461736	0.472405	0.476003	0.492915	0.405719	0.408172	0.29791	0.40215	0.340039	0.333901	0.350643	0.454423	0.414751	0.374417	0.43788	0.518502	0.494681	0.420653	0.441431	0.435776	0.497808	0.463233	0.582086	0.460576	0.592655	0.512745
cg01896130	0.679904	0.67596	0.67059	0.648246	0.62701	0.650316	0.61591	0.565672	0.563435	0.589213	0.656009	0.608695	0.635871	0.728638	0.627704	0.672429	0.632344	0.548435	0.672644	0.614532	0.696948	0.75518	0.668455	0.708851	0.622671	0.722863	0.665315	0.701471	0.734792	0.66341
cg16844333	0.39515	0.41861	0.417723	0.450784	0.411656	0.43997	0.449081	0.406681	0.52083	0.499165	0.466707	0.466569	0.439894	0.59096	0.558792	0.512527	0.543858	0.553136	0.566187	0.469971	0.480244	0.502026	0.478692	0.598253	0.602	0.65697	0.637599	0.540788	0.611975	0.534064
cg10695234	0.0299606	0.00382845	0.0275693	0.0438825	0.0466267	0.0696198	0.111335	0.034327	0.0413914	0.0536012	0.0390547	0.114653	0.0632884	0.0736272	0.0471583	0.0798961	0.0443451	0.153939	0.111014	0.0309676	0.0527415	0.0933891	0.152462	0.145467	0.106037	0.135526	0.0602629	0.157869	0.0850314	0.137873
cg22851175	0.638674	0.736997	0.574684	0.642412	0.64198	0.687258	0.601306	0.703715	0.616556	0.647403	0.610367	0.568229	0.61012	0.658398	0.547095	0.579863	0.603201	0.59983	0.736962	0.625908	0.581735	0.575368	0.579405	0.602575	0.519632	0.549441	0.545361	0.608353	0.588036	0.523054
cg08422645	0.521539	0.47057	0.460801	0.518262	0.495094	0.531396	0.462793	0.477182	0.466526	0.502793	0.562969	0.454857	0.528287	0.432869	0.434694	0.493275	0.52296	0.45501	0.520531	0.517014	0.479413	0.514146	0.524796	0.552475	0.522711	0.533914	0.540887	0.601767	0.622588	0.541634
cg23490829	0.479163	0.457706	0.403162	0.421257	0.370308	0.515849	0.44948	0.422195	0.555275	0.495491	0.505499	0.492194	0.462719	0.468619	0.441449	0.423454	0.543428	0.485531	0.512417	0.562011	0.489148	0.482388	0.492623	0.540208	0.625973	0.658763	0.636874	0.5951	0.563558	0.457356
cg08155354	0.453235	0.447595	0.385349	0.423503	0.36043	0.340194	0.438264	0.423424	0.345637	0.380682	0.430452	0.477123	0.431871	0.367418	0.410055	0.4157	0.45565	0.449236	0.462854	0.479961	0.455623	0.438671	0.406123	0.495285	0.468494	0.520453	0.504112	0.508562	0.476492	0.464844
cg04454215	0.73828	0.736952	0.784704	0.742664	0.8463	0.813261	0.74798	0.750593	0.732175	0.828236	0.823039	0.799604	0.758968	0.787878	0.770645	0.781702	0.788432	0.718428	0.818006	0.825991	0.79036	0.814671	0.749492	0.862041	0.8571	0.842402	0.853733	0.849011	0.896857	0.813303
cg14911689	0.533642	0.342036	0.0362186	0.0598606	0.343521	0.0555766	0.0419357	0.315914	0.601276	0.325546	0.372009	0.408736	0.0413338	0.336395	0.0447839	0.0461268	0.0471883	0.0603792	0.389386	0.366004	0.351284	0.649755	0.63515	0.435509	0.365201	0.64004	0.595047	0.602073	0.621131	0.060086
cg01201512	0.833952	0.349733	0.112259	0.138151	0.366424	0.0925469	0.10236	0.378609	0.847221	0.369682	0.416628	0.408578	0.0769827	0.355427	0.0793467	0.115654	0.0861462	0.145099	0.383808	0.372688	0.407314	0.855391	0.887798	0.423877	0.380786	0.874205	0.846962	0.863933	0.808087	0.0682726
cg26371957	0.661971	0.442671	0.20276	0.28062	0.365786	0.174703	0.19149	0.439641	0.699069	0.395282	0.35426	0.532529	0.140271	0.432253	0.164415	0.288127	0.145318	0.395804	0.390045	0.453319	0.512576	0.800769	0.690331	0.457204	0.451681	0.685663	0.66916	0.743961	0.735155	0.16512
cg26853458	0.452274	0.451821	0.451689	0.444545	0.452304	0.498829	0.40425	0.421145	0.375355	0.42919	0.498102	0.390975	0.494086	0.411931	0.401166	0.37749	0.484891	0.34858	0.465572	0.471798	0.467983	0.572476	0.492557	0.471718	0.449867	0.502054	0.440761	0.534289	0.476332	0.545601
cg03913456	0.256861	0.296405	0.24339	0.206246	0.247536	0.263618	0.28162	0.228065	0.314177	0.293899	0.275765	0.243627	0.222377	0.200886	0.294249	0.392242	0.243163	0.27665	0.371481	0.289825	0.303981	0.337113	0.29505	0.352333	0.245496	0.304233	0.415114	0.520296	0.442047	0.333209
cg15571561	0.218239	0.135041	0.214642	0.184284	0.1375	0.156865	0.230437	0.208754	0.309325	0.263926	0.149895	0.231486	0.163567	0.18936	0.204815	0.168291	0.181538	0.259282	0.152616	0.182114	0.117708	0.108698	0.132881	0.151835	0.185906	0.15321	0.170008	0.1227	0.0968621	0.172461
cg27120405	0.650862	0.596725	0.636392	0.6272	0.643857	0.659061	0.604951	0.597317	0.596862	0.588095	0.672987	0.556241	0.698427	0.605815	0.635406	0.660975	0.662517	0.531752	0.644532	0.669564	0.676938	0.744325	0.654847	0.640593	0.667078	0.662137	0.678088	0.732634	0.689867	0.653558
cg08992229	0.611133	0.60029	0.603598	0.587898	0.573403	0.596346	0.60774	0.620327	0.60751	0.566334	0.599539	0.5848	0.58504	0.503763	0.580195	0.648898	0.670542	0.553827	0.5654	0.615284	0.593985	0.690133	0.592544	0.647268	0.687055	0.679751	0.643968	0.572695	0.665765	0.677001
cg22851485	0.311703	0.330154	0.379855	0.341316	0.290525	0.263193	0.31233	0.279114	0.368878	0.303829	0.295725	0.275817	0.307277	0.267204	0.300217	0.273456	0.356617	0.249448	0.36001	0.312906	0.379624	0.350968	0.443891	0.328626	0.426286	0.258307	0.344909	0.421479	0.339059	0.386536
cg09756125	0.478135	0.46665	0.757616	0.795759	0.442918	0.482765	0.50403	0.489453	0.500287	0.482376	0.504343	0.512027	0.795201	0.460297	0.758236	0.515911	0.51017	0.522247	0.786003	0.484421	0.225027	0.481119	0.453758	0.549943	0.294636	0.519952	0.289139	0.317362	0.472125	0.348097
cg26843567	0.904106	0.856823	0.860304	0.895648	0.873016	0.877599	0.873711	0.872473	0.892571	0.860336	0.866937	0.879039	0.904848	0.86751	0.896559	0.903147	0.862463	0.883691	0.889709	0.893687	0.511238	0.533812	0.876797	0.897472	0.886496	0.882663	0.547179	0.567818	0.862541	0.88585
cg03548384	0.522052	0.456549	0.507295	0.497867	0.426561	0.468136	0.499685	0.455162	0.377048	0.449185	0.52461	0.40432	0.472359	0.372353	0.484587	0.389786	0.47134	0.385772	0.411447	0.52335	0.597536	0.550569	0.473541	0.490624	0.571716	0.51417	0.569083	0.505294	0.513437	0.436605
cg18895476	0.462805	0.468213	0.458947	0.483193	0.429289	0.445409	0.424805	0.44665	0.476565	0.460298	0.514875	0.513695	0.456166	0.435317	0.467054	0.491065	0.497692	0.408114	0.421556	0.469974	0.477165	0.445424	0.482818	0.637295	0.518059	0.462741	0.519611	0.560223	0.5098	0.528836
cg17707870	0.0183579	0.459866	0.450388	0.019231	0.828204	0.888761	0.448925	0.805984	0.45715	0.450878	0.845895	0.0325181	0.477474	0.837661	0.0315335	0.456074	0.849837	0.47237	0.0209341	0.0276719	0.0224408	0.0189117	0.0279668	0.0289574	0.0294074	0.04417	0.0269988	0.0340442	0.0278423	0.468001
cg24786986	0.697917	0.646861	0.693304	0.699813	0.774672	0.650447	0.642953	0.686293	0.68609	0.681804	0.778459	0.76999	0.746678	0.720033	0.732795	0.666643	0.678344	0.618466	0.689829	0.755217	0.696553	0.771339	0.739743	0.764398	0.761118	0.798633	0.707305	0.788795	0.762851	0.784782
cg27189784	0.597378	0.535095	0.506581	0.566805	0.544456	0.542313	0.55655	0.524631	0.513359	0.566071	0.57064	0.452686	0.476159	0.549286	0.443942	0.521031	0.537104	0.489896	0.479646	0.54299	0.530007	0.540199	0.561251	0.582808	0.658122	0.609027	0.599863	0.611348	0.555484	0.545736
cg24611709	0.39641	0.315546	0.390165	0.420093	0.318041	0.341471	0.374824	0.380308	0.410588	0.381834	0.359474	0.365185	0.359942	0.270336	0.442254	0.409216	0.411397	0.489278	0.39457	0.404879	0.311552	0.330007	0.356995	0.292921	0.35848	0.330841	0.294204	0.319418	0.30786	0.365527
cg26694839	0.672948	0.651293	0.616399	0.66333	0.617495	0.612257	0.597959	0.632384	0.637278	0.726507	0.706289	0.663401	0.667835	0.695916	0.609521	0.698631	0.653686	0.65951	0.720876	0.748411	0.652811	0.749707	0.697213	0.762205	0.719179	0.687319	0.712821	0.668153	0.768229	0.75571
cg27362010	0.429196	0.419443	0.409184	0.445842	0.435628	0.41753	0.460311	0.461228	0.371083	0.420853	0.514082	0.464025	0.433543	0.603223	0.399105	0.48644	0.462912	0.432024	0.474392	0.428738	0.480515	0.540118	0.498964	0.528231	0.490578	0.499564	0.449128	0.593884	0.528735	0.474053
cg10181820	0.466278	0.469918	0.430439	0.52922	0.424573	0.406605	0.471751	0.393328	0.434451	0.438425	0.5131	0.467268	0.36872	0.42635	0.357115	0.461188	0.441915	0.468166	0.426125	0.462736	0.517104	0.477264	0.513123	0.654744	0.542869	0.486709	0.506368	0.477487	0.441479	0.445683
cg12777588	0.721955	0.657969	0.616163	0.751939	0.631542	0.66508	0.667525	0.658226	0.692044	0.686818	0.723192	0.672737	0.766587	0.65088	0.682442	0.713684	0.725689	0.700707	0.687595	0.674153	0.662433	0.785128	0.728308	0.737123	0.731198	0.730071	0.701502	0.759725	0.813552	0.728845
cg15870818	0.456612	0.406712	0.414446	0.433094	0.443879	0.523948	0.552821	0.42951	0.440607	0.411687	0.406193	0.509534	0.424142	0.404888	0.470651	0.54371	0.466687	0.504676	0.452697	0.448819	0.433289	0.471702	0.472723	0.511321	0.554755	0.619973	0.555435	0.512608	0.502791	0.570324
cg12707723	0.883386	0.907028	0.908199	0.91846	0.87131	0.876913	0.870392	0.898656	0.876251	0.889674	0.880141	0.891491	0.8983	0.91305	0.905777	0.884932	0.887758	0.890486	0.878812	0.889528	0.597464	0.848884	0.831461	0.835039	0.907324	0.86934	0.859755	0.624544	0.855407	0.885014
cg02162745	0.792716	0.684858	0.768695	0.701547	0.712328	0.69009	0.767981	0.695502	0.712059	0.839683	0.728748	0.746321	0.817865	0.740492	0.788995	0.743499	0.754001	0.696264	0.735722	0.768909	0.6712	0.668099	0.703586	0.761559	0.641206	0.661556	0.678511	0.675874	0.651885	0.771488
cg08236285	0.588805	0.582918	0.58708	0.663522	0.708476	0.587099	0.567745	0.690932	0.699464	0.582849	0.560426	0.543629	0.65623	0.627145	0.590564	0.638814	0.585183	0.569007	0.658086	0.666564	0.706031	0.684154	0.631296	0.684079	0.635175	0.631137	0.719904	0.753221	0.669641	0.666651
cg12201380	0.547384	0.474306	0.549338	0.488221	0.546749	0.585499	0.565456	0.480432	0.482778	0.520019	0.562428	0.472284	0.579347	0.437543	0.557585	0.551276	0.485042	0.53698	0.520369	0.512175	0.616838	0.605871	0.51682	0.572634	0.521363	0.627553	0.549594	0.556177	0.623835	0.561784
cg13603318	0.0126339	0.0542118	0.0336021	0.0422268	0.0353368	0.564795	0.0477634	0.0508109	0.0383563	0.0555167	0.0438036	0.0449528	0.0515929	0.0552788	0.0596586	0.0465618	0.0464263	0.0502857	0.0593684	0.0564661	0.57357	0.0484311	0.0465837	0.0338824	0.605101	0.575488	0.0331595	0.585529	0.5868	0.0259034
cg01385679	0.627264	0.659447	0.608786	0.597573	0.580404	0.584013	0.590822	0.552743	0.540103	0.617366	0.609438	0.555438	0.579644	0.6269	0.601041	0.6205	0.616388	0.564356	0.687959	0.625946	0.73075	0.605871	0.603564	0.638829	0.636295	0.647687	0.610057	0.742513	0.699059	0.631455
cg02710168	0.509824	0.542179	0.543672	0.551874	0.509771	0.481432	0.5215	0.419749	0.487032	0.483217	0.537122	0.535956	0.574776	0.538851	0.48414	0.524401	0.535408	0.395631	0.56908	0.547456	0.624522	0.612075	0.535842	0.532706	0.547952	0.62211	0.511303	0.544809	0.66177	0.550091
cg12072028	0.765112	0.776267	0.703441	0.636499	0.585824	0.55704	0.67686	0.605472	0.692159	0.622798	0.774851	0.722516	0.543629	0.651487	0.646791	0.725467	0.727197	0.676996	0.72281	0.68016	0.788783	0.634749	0.751508	0.815746	0.716819	0.695141	0.757974	0.879737	0.853611	0.733522
cg16376902	0.180384	0.209783	0.197801	0.204782	0.184732	0.233395	0.224687	0.211471	0.250836	0.254847	0.315805	0.248438	0.391618	0.161802	0.309929	0.26222	0.235602	0.188604	0.173945	0.209969	0.198962	0.424158	0.333754	0.253878	0.200158	0.350409	0.265198	0.319409	0.399648	0.393209
cg23971638	0.567249	0.436341	0.399027	0.532235	0.432343	0.294269	0.418433	0.453993	0.636215	0.438146	0.50589	0.514804	0.313938	0.412922	0.381592	0.459859	0.277858	0.521736	0.441691	0.472773	0.496748	0.620638	0.657921	0.64458	0.5002	0.569598	0.662802	0.639169	0.511607	0.331939
cg23502888	0.680597	0.613987	0.58647	0.648897	0.629483	0.596834	0.609777	0.65678	0.586777	0.547496	0.638432	0.58679	0.599813	0.65541	0.623253	0.546115	0.629226	0.539067	0.667817	0.652729	0.682675	0.687853	0.647766	0.642198	0.668645	0.642095	0.590842	0.740258	0.675306	0.673173
cg05266836	0.500139	0.557356	0.636336	0.591807	0.608017	0.705742	0.664376	0.629582	0.616467	0.650804	0.520251	0.490582	0.600667	0.696069	0.638552	0.625095	0.539459	0.721301	0.65498	0.633987	0.646005	0.638537	0.693166	0.692454	0.736572	0.687637	0.786438	0.675242	0.711695	0.622546
cg12211040	0.948569	0.878523	0.873747	0.831559	0.889653	0.846439	0.889768	0.884882	0.943885	0.89958	0.915512	0.901042	0.874132	0.874995	0.936318	0.882584	0.857705	0.900437	0.924532	0.893102	0.761317	0.880902	0.674421	0.865414	0.912347	0.86318	0.853976	0.888907	0.851132	0.761849
cg23121170	0.341517	0.414655	0.346664	0.377799	0.363227	0.384217	0.32044	0.341742	0.310165	0.296963	0.41517	0.279142	0.404436	0.313136	0.24965	0.360689	0.395984	0.303282	0.340111	0.34579	0.389757	0.453422	0.4	0.431652	0.369289	0.378442	0.381384	0.448859	0.404808	0.331143
cg00804237	0.519048	0.726674	0.568483	0.811264	0.526505	0.529422	0.579102	0.618254	0.57693	0.497731	0.790199	0.570428	0.771981	0.752344	0.588972	0.785112	0.484778	0.819678	0.583623	0.582236	0.768606	0.757202	0.755096	0.793245	0.792388	0.773206	0.800478	0.793908	0.604731	0.745373
cg00414890	0.692145	0.318568	0.619542	0.483797	0.667651	0.266556	0.476521	0.661404	0.645467	0.521735	0.529623	0.665308	0.605687	0.436807	0.639863	0.46596	0.523258	0.497771	0.48899	0.477343	0.418172	0.293701	0.367944	0.20163	0.229567	0.465982	0.661836	0.212095	0.400121	0.516177
cg25902229	0.619144	0.499684	0.372888	0.547383	0.51784	0.415602	0.551176	0.377999	0.464446	0.619719	0.514635	0.418071	0.527846	0.415336	0.540157	0.428088	0.433378	0.382118	0.475478	0.467497	0.490825	0.478778	0.619407	0.564351	0.522593	0.579153	0.578873	0.65335	0.526547	0.665807
cg24365117	0.316604	0.236981	0.316342	0.343527	0.18772	0.318101	0.244941	0.213799	0.339124	0.324735	0.274223	0.304063	0.289208	0.178883	0.33518	0.229719	0.274727	0.369183	0.313327	0.314857	0.169622	0.202919	0.185337	0.255701	0.194231	0.220891	0.287275	0.255542	0.230456	0.25411
cg20131968	0.572657	0.647937	0.629312	0.590791	0.576268	0.588467	0.562831	0.502216	0.484604	0.589067	0.677718	0.51466	0.60349	0.598222	0.561176	0.576642	0.617309	0.479428	0.623322	0.586452	0.610103	0.660766	0.602275	0.636984	0.579215	0.649357	0.644262	0.696901	0.639543	0.640755
cg24345856	0.838158	0.832983	0.814267	0.832423	0.838783	0.816743	0.805439	0.842299	0.819358	0.821854	0.844999	0.853486	0.846609	0.801481	0.820448	0.822825	0.808547	0.796168	0.818105	0.391479	0.834388	0.843048	0.392866	0.391587	0.406654	0.391739	0.834043	0.847906	0.410798	0.811064
cg15099666	0.561859	0.571921	0.609268	0.591943	0.551113	0.634498	0.548558	0.530333	0.549781	0.548605	0.701222	0.49241	0.573639	0.609022	0.559825	0.6092	0.586935	0.518274	0.585671	0.561719	0.62203	0.584025	0.594877	0.652385	0.671458	0.590333	0.561494	0.70426	0.690855	0.640172
cg20621313	0.642455	0.529674	0.575848	0.630244	0.574227	0.562081	0.481653	0.636533	0.583877	0.578869	0.584086	0.659857	0.498248	0.677037	0.555935	0.564638	0.570974	0.701077	0.591489	0.559572	0.551603	0.641722	0.637305	0.69849	0.59072	0.725844	0.649751	0.677241	0.720539	0.664111
cg26119877	0.504646	0.573588	0.554054	0.612411	0.604163	0.595238	0.506569	0.566678	0.586591	0.642592	0.653241	0.592053	0.585536	0.604229	0.506441	0.568476	0.572334	0.461998	0.549613	0.580127	0.589675	0.668752	0.635956	0.65103	0.636521	0.695253	0.563612	0.556096	0.652724	0.6283
cg26796873	0.61435	0.619525	0.601893	0.590749	0.584781	0.622011	0.669748	0.621908	0.64458	0.723571	0.637773	0.744069	0.688194	0.716471	0.629456	0.663844	0.694672	0.626963	0.642617	0.577243	0.687863	0.7371	0.577735	0.793438	0.742085	0.663427	0.639435	0.790801	0.737641	0.761984
cg21230547	0.598111	0.698304	0.598676	0.642585	0.571678	0.587843	0.578944	0.569524	0.577805	0.618327	0.659349	0.554828	0.583815	0.5753	0.59164	0.612525	0.630127	0.476794	0.598736	0.592532	0.626629	0.647136	0.64352	0.68955	0.645506	0.558079	0.66698	0.776158	0.646814	0.637387
cg09823288	0.511841	0.568925	0.489804	0.533984	0.554442	0.450935	0.451297	0.528831	0.596759	0.612728	0.563141	0.475088	0.618394	0.474297	0.570839	0.526958	0.531187	0.598102	0.456827	0.537645	0.641089	0.572072	0.602073	0.59926	0.659424	0.509232	0.600992	0.708955	0.54981	0.549374
cg13792147	0.748443	0.692637	0.748432	0.77799	0.719522	0.711881	0.662051	0.703845	0.727026	0.68608	0.688241	0.842747	0.777885	0.781471	0.687064	0.727459	0.73585	0.788285	0.769785	0.731241	0.592806	0.699805	0.746744	0.674805	0.696792	0.647502	0.68027	0.694688	0.631972	0.743585
cg23999170	0.616471	0.636332	0.653703	0.655985	0.600432	0.655568	0.598142	0.60359	0.565466	0.638904	0.657979	0.608004	0.581701	0.596909	0.556767	0.7015	0.61097	0.656568	0.631085	0.633338	0.642166	0.618149	0.649993	0.765568	0.720224	0.57928	0.655683	0.737839	0.7079	0.676771
cg15419294	0.792801	0.613419	0.587291	0.599867	0.71797	0.747166	0.486927	0.668724	0.560764	0.728358	0.646486	0.613278	0.474355	0.851187	0.658549	0.634595	0.70635	0.73629	0.61384	0.732111	0.803805	0.846524	0.872518	0.711976	0.697636	0.685884	0.725182	0.723918	0.743928	0.814373
cg01055518	0.655179	0.658007	0.598434	0.673797	0.722432	0.688805	0.625894	0.646614	0.583891	0.634708	0.65454	0.589504	0.721523	0.628589	0.590122	0.590795	0.624364	0.614677	0.690108	0.682877	0.705157	0.738179	0.637955	0.700825	0.712575	0.683342	0.630461	0.761659	0.704781	0.668568
cg01581757	0.602851	0.663942	0.543157	0.516715	0.63823	0.599715	0.549309	0.508244	0.497519	0.533734	0.553286	0.524635	0.495667	0.536037	0.462886	0.585482	0.531154	0.464479	0.577362	0.52527	0.665571	0.651893	0.559032	0.573141	0.612874	0.665445	0.549811	0.684935	0.76764	0.48284
cg08695418	0.791847	0.789335	0.829358	0.780015	0.803211	0.773807	0.776848	0.782817	0.736664	0.755678	0.726583	0.783619	0.771693	0.638112	0.751611	0.778852	0.767679	0.735509	0.791609	0.778239	0.69469	0.69446	0.639961	0.776174	0.768462	0.697945	0.674733	0.782803	0.772291	0.606588
cg01732984	0.601256	0.54872	0.592021	0.45189	0.445161	0.541141	0.577996	0.555973	0.61874	0.593433	0.534179	0.460938	0.536993	0.388137	0.581363	0.508677	0.632666	0.455498	0.541326	0.579712	0.524249	0.537316	0.488813	0.478439	0.333613	0.402069	0.417643	0.549853	0.35658	0.462837
cg20744163	0.716915	0.335974	0.51177	0.766395	0.380765	0.404965	0.691084	0.523027	0.510058	0.499702	0.528588	0.567793	0.509892	0.333585	0.460759	0.499886	0.718389	0.953819	0.44331	0.765327	0.517087	0.69924	0.735161	0.856862	0.728569	0.685638	0.781952	0.694874	0.685837	0.935097
cg20434529	0.170495	0.105771	0.064674	0.07417	0.0736806	0.220727	0.0660422	0.134642	0.259452	0.314206	0.0663525	0.0797703	0.0749513	0.0830758	0.108617	0.147705	0.0964692	0.165788	0.0755207	0.0777263	0.152162	0.272266	0.230583	0.0926788	0.302393	0.142319	0.163953	0.263106	0.273068	0.17562
cg03407524	0.656524	0.675169	0.723529	0.922496	0.905977	0.931685	0.678767	0.690841	0.916116	0.643047	0.925295	0.923203	0.670054	0.645883	0.668708	0.692029	0.926736	0.931051	0.922448	0.925711	0.0878964	0.658519	0.0627889	0.0691901	0.0817593	0.672592	0.919619	0.711982	0.911951	0.925054
cg25813936	0.791073	0.770171	0.691215	0.683813	0.689225	0.565601	0.617602	0.655144	0.64586	0.748081	0.780667	0.75496	0.574339	0.502122	0.566027	0.552386	0.57537	0.610608	0.648672	0.726876	0.738904	0.745877	0.73557	0.79014	0.746899	0.668642	0.764775	0.79122	0.766936	0.702569
cg19764096	0.293766	0.336656	0.336474	0.361854	0.24349	0.302846	0.321522	0.287927	0.325651	0.320483	0.358152	0.245746	0.305171	0.35505	0.34118	0.372817	0.251819	0.368287	0.296928	0.317202	0.427954	0.362214	0.339452	0.49505	0.313945	0.327773	0.403589	0.351235	0.362519	0.324725
cg07189582	0.827254	0.806723	0.823321	0.530773	0.812509	0.834795	0.79103	0.802513	0.821531	0.842109	0.823312	0.800033	0.810187	0.81688	0.832948	0.843552	0.831044	0.770297	0.843621	0.774128	0.822568	0.511764	0.810466	0.811802	0.572055	0.517867	0.54863	0.848851	0.826425	0.541335
