# Supplementary material for: CpG methylation signature defines human temporal lobe epilepsy and predicts drug‐resistant
Source: CNS Neurosci Ther. 2020 Jun 10;26(10):1021–30. doi: 10.1111/cns.13394 (PMC7539843; doi:10.1111/cns.13394)
Supplement: Supplementary file 9 — Table S5 [file CNS-26-1021-s009.xlsx]

## Sheet: Sheet1
Table S5. The performance of diagnostic prediction model for drug-response
		precision	recall	f1-score	support
training cohort	drug-responsive	0.91	1	0.95	20
	drug-resistant	1	0.8	0.89	10
	avg / total	0.94	0.93	0.93	30
validation cohort	drug-responsive	0.73	0.62	0.67	13
	drug-resistant	0.74	0.82	0.78	17
	avg / total	0.73	0.73	0.73	30
