# Supplementary material for: CpG methylation signature defines human temporal lobe epilepsy and predicts drug‐resistant
Source: CNS Neurosci Ther. 2020 Jun 10;26(10):1021–30. doi: 10.1111/cns.13394 (PMC7539843; doi:10.1111/cns.13394)
Supplement: Supplementary file 10 — Table S6 [file CNS-26-1021-s010.xlsx]

## Sheet: sheet1
Table S6-1.canonical pathways of 8 disease related CpGs corresponding genes
Ingenuity Canonical Pathways	-log(p-value)	Ratio	Molecules
Aryl Hydrocarbon Receptor Signaling	17.2	0.102	TP53,MYC,RB1,JUN,SP1,TGFB1,TP73,E2F1,CDKN1A,DHFR,BAX,TNF,FAS,EP300
p53 Signaling	16.6	0.115	TP53,TP73,BAX,HIF1A,FAS,PTEN,EP300,RB1,JUN,CDKN1A,E2F1,CTNNB1,SFN
Molecular Mechanisms of Cancer	15.8	0.0457	TP53,CASP3,GNA12,ABL1,HRAS,BAX,HIF1A,FAS,EP300,MYC,RB1,DAXX,JUN,TGFB1,E2F1,CDKN1A,CTNNB1,PRKCA
14-3-3-mediated Signaling	12.2	0.078	JUN,YWHAG,YAP1,TP73,YWHAB,MAPT,HRAS,BAX,SFN,TNF,PRKCA
Myc Mediated Apoptosis Signaling	11.5	0.112	MYC,TP53,YWHAG,CASP3,YWHAB,HRAS,BAX,SFN,FAS
Bladder Cancer Signaling	10.8	0.0938	MYC,VEGFA,TP53,RB1,FGF2,CDKN1A,E2F1,ABL1,HRAS
Sumoylation Pathway	10.6	0.0891	ETS1,TP53,DAXX,JUN,SP1,ZEB1,NR3C1,FAS,EP300
Prostate Cancer Signaling	10.5	0.0865	TP53,RB1,CDKN1A,E2F1,ABL1,HRAS,CHUK,CTNNB1,PTEN
Ovarian Cancer Signaling	10.3	0.0649	VEGFA,TP53,RB1,EDN1,E2F1,ABL1,HRAS,CTNNB1,MLH1,PTEN
Chronic Myeloid Leukemia Signaling	10.1	0.0783	MYC,TP53,RB1,TGFB1,CDKN1A,E2F1,ABL1,HRAS,CHUK
Telomerase Signaling	9.92	0.0756	MYC,ETS1,TP53,RB1,SP1,CDKN1A,E2F1,ABL1,HRAS
Cell Cycle: G2/M DNA Damage Checkpoint Regulation	9.79	0.143	TP53,YWHAG,YWHAB,CDKN1A,ABL1,SFN,EP300
Role of Macrophages, Fibroblasts and Endothelial Cells in Rheumatoid Arthritis	9.63	0.0381	MYC,VEGFA,JUN,CCL2,TGFB1,FGF2,HRAS,CHUK,CTNNB1,TNF,IL7,PRKCA
Hepatic Fibrosis / Hepatic Stellate Cell Activation	9.61	0.0549	VEGFA,CCL2,EDN1,TGFB1,FGF2,IGFBP3,BAX,SERPINE1,TNF,FAS
Cardiac Hypertrophy Signaling (Enhanced)	9.6	0.0287	FGF2,GNA12,HRAS,PTEN,EP300,IL7R,MYC,JUN,EDN1,TGFB1,CHUK,CTNNB1,TNF,PRKCA
PI3K/AKT Signaling	9.58	0.0692	TP53,YWHAG,YWHAB,CDKN1A,HRAS,CHUK,SFN,CTNNB1,PTEN
Colorectal Cancer Metastasis Signaling	9.33	0.0423	MYC,VEGFA,TP53,JUN,CASP3,TGFB1,HRAS,BAX,CTNNB1,TNF,MLH1
Induction of Apoptosis by HIV1	9.14	0.117	TP53,DAXX,CASP3,CHUK,BAX,TNF,FAS
Apoptosis Signaling	9.13	0.0816	TP53,CASP3,HRAS,CHUK,BAX,TNF,FAS,PRKCA
Osteoarthritis Pathway	9.09	0.0485	VEGFA,CASP3,SP1,TGFB1,FGF2,CHUK,HIF1A,HES1,CTNNB1,TNF
Hereditary Breast Cancer Signaling	8.97	0.0592	TP53,RB1,CDKN1A,E2F1,HRAS,SFN,MLH1,PTEN,EP300
Sirtuin Signaling Pathway	8.94	0.0389	MYC,TP53,JUN,SP1,TP73,PGAM1,HSF1,E2F1,HIF1A,BAX,TNF
Cell Cycle: G1/S Checkpoint Regulation	8.85	0.106	MYC,TP53,RB1,TGFB1,E2F1,CDKN1A,ABL1
Hypoxia Signaling in the Cardiovascular System	8.58	0.0972	VEGFA,TP53,JUN,EDN1,HIF1A,EP300,PTEN
BAG2 Signaling Pathway	8.45	0.143	MYC,TP53,CASP3,SP1,MAPT,CDKN1A
Glioma Signaling	8.31	0.0645	TP53,RB1,E2F1,CDKN1A,ABL1,HRAS,PRKCA,PTEN
Small Cell Lung Cancer Signaling	7.99	0.0805	MYC,TP53,RB1,E2F1,ABL1,CHUK,PTEN
Renal Cell Carcinoma Signaling	7.86	0.0769	VEGFA,ETS1,JUN,TGFB1,HRAS,HIF1A,EP300
Prolactin Signaling	7.76	0.0745	MYC,JUN,SP1,HRAS,NR3C1,PRKCA,EP300
Inhibition of Angiogenesis by TSP1	7.31	0.156	VEGFA,TP53,JUN,CASP3,TGFB1
Melanoma Signaling	7.23	0.0909	TP53,RB1,E2F1,CDKN1A,HRAS,PTEN
Glioblastoma Multiforme Signaling	7.1	0.0452	MYC,TP53,RB1,E2F1,CDKN1A,HRAS,CTNNB1,PTEN
p38 MAPK Signaling	7.07	0.0593	MYC,TP53,DAXX,TGFB1,MAPT,TNF,FAS
ERK5 Signaling	7	0.0833	MYC,YWHAG,YWHAB,GNA12,HRAS,SFN
Pancreatic Adenocarcinoma Signaling	6.95	0.0569	VEGFA,TP53,RB1,TGFB1,E2F1,CDKN1A,ABL1
Glucocorticoid Receptor Signaling	6.93	0.0288	JUN,CCL2,TGFB1,CDKN1A,HRAS,CHUK,SERPINE1,NR3C1,TNF,EP300
Endometrial Cancer Signaling	6.9	0.08	MYC,TP53,HRAS,CTNNB1,MLH1,PTEN
HIF1α Signaling	6.85	0.0551	VEGFA,TP53,JUN,EDN1,HRAS,HIF1A,EP300
VDR/RXR Activation	6.83	0.0779	SP1,CDKN1A,IGFBP3,HES1,PRKCA,EP300
Role of Tissue Factor in Cancer	6.76	0.0534	VEGFA,TP53,CASP3,GNA12,HRAS,PRKCA,PTEN
Adipogenesis pathway	6.74	0.053	TP53,RB1,TGFB1,FGF2,HIF1A,CTNNB1,TNF
Role of MAPK Signaling in the Pathogenesis of Influenza	6.73	0.075	CASP3,CCL2,HRAS,BAX,TNF,PRKCA
Cyclins and Cell Cycle Regulation	6.73	0.075	TP53,RB1,TGFB1,E2F1,CDKN1A,ABL1
ILK Signaling	6.71	0.0402	VEGFA,MYC,JUN,CASP3,HIF1A,CTNNB1,TNF,PTEN
Regulation of the Epithelial-Mesenchymal Transition Pathway	6.71	0.0402	ETS1,FGF2,TGFB1,TWIST1,HRAS,ZEB1,HIF1A,CTNNB1
STAT3 Pathway	6.67	0.0519	MYC,VEGFA,IL7R,TGFB1,FGF2,CDKN1A,HRAS
FAT10 Cancer Signaling Pathway	6.49	0.109	TP53,TGFB1,CHUK,CTNNB1,TNF
Non-Small Cell Lung Cancer Signaling	6.48	0.0682	TP53,RB1,E2F1,ABL1,HRAS,PRKCA
Neuroinflammation Signaling Pathway	6.38	0.0297	JUN,CCL2,CASP3,TGFB1,MAPT,CHUK,CTNNB1,TNF,FAS
ATM Signaling	6.26	0.0625	TP53,JUN,TP73,CDKN1A,ABL1,ZEB1
Endocannabinoid Cancer Inhibition Pathway	6.21	0.0443	VEGFA,MYC,CASP3,CDKN1A,TWIST1,HIF1A,CTNNB1
PDGF Signaling	6.13	0.0594	MYC,JUN,SPHK2,ABL1,HRAS,PRKCA
Huntington's Disease Signaling	5.97	0.0321	TP53,JUN,CASP3,SP1,HRAS,BAX,PRKCA,EP300
HMGB1 Signaling	5.94	0.0405	JUN,CCL2,SP1,TGFB1,HRAS,SERPINE1,TNF
Estrogen-mediated S-phase Entry	5.9	0.154	MYC,RB1,E2F1,CDKN1A
PPARα/RXRα Activation	5.87	0.0395	JUN,TGFB1,FASN,HRAS,CHUK,PRKCA,EP300
IGF-1 Signaling	5.77	0.0517	JUN,YWHAG,YWHAB,IGFBP3,HRAS,SFN
RAR Activation	5.71	0.0374	VEGFA,JUN,TGFB1,IGFBP3,EP300,PRKCA,PTEN
Endothelin-1 Signaling	5.54	0.0352	MYC,JUN,EDN1,CASP3,GNA12,HRAS,PRKCA
Apelin Endothelial Signaling Pathway	5.5	0.0465	JUN,SP1,CCL2,HRAS,HIF1A,PRKCA
IL-8 Signaling	5.37	0.0332	VEGFA,JUN,GNA12,HRAS,CHUK,BAX,PRKCA
IL-6 Signaling	5.32	0.0432	VEGFA,ABCB1,JUN,HRAS,CHUK,TNF
ErbB2-ErbB3 Signaling	5.31	0.0633	MYC,JUN,SP1,HRAS,PTEN
Role of BRCA1 in DNA Damage Response	5.29	0.0625	TP53,RB1,E2F1,CDKN1A,MLH1
p70S6K Signaling	5.26	0.0423	YWHAG,YWHAB,MAPT,HRAS,SFN,PRKCA
IL-12 Signaling and Production in Macrophages	5.19	0.0411	JUN,TGFB1,CHUK,TNF,PRKCA,EP300
Role of PKR in Interferon Induction and Antiviral Response	5.09	0.0976	TP53,CASP3,CHUK,TNF
IL-7 Signaling Pathway	5.08	0.0568	MYC,IL7R,JUN,BAX,IL7
Death Receptor Signaling	5.03	0.0556	DAXX,CASP3,CHUK,TNF,FAS
TGF-β Signaling	4.9	0.0521	JUN,TGFB1,HRAS,SERPINE1,EP300
Tight Junction Signaling	4.86	0.0359	JUN,TGFB1,HSF1,CTNNB1,TNF,PTEN
PEDF Signaling	4.85	0.051	TP53,HRAS,ZEB1,CHUK,FAS
Wnt/β-catenin Signaling	4.82	0.0353	MYC,TP53,JUN,TGFB1,CTNNB1,EP300
TNFR1 Signaling	4.81	0.0833	JUN,CASP3,CHUK,TNF
PPAR Signaling	4.79	0.0495	JUN,HRAS,CHUK,TNF,EP300
Thyroid Cancer Signaling	4.74	0.08	MYC,TP53,HRAS,CTNNB1
Acute Phase Response Signaling	4.7	0.0337	JUN,HRAS,CHUK,SERPINE1,NR3C1,TNF
Hepatic Cholestasis	4.7	0.0337	ABCB1,JUN,TGFB1,CHUK,TNF,PRKCA
UVC-Induced MAPK Signaling	4.67	0.0769	TP53,JUN,HRAS,PRKCA
Protein Kinase A Signaling	4.59	0.0208	YWHAG,TGFB1,YWHAB,CHUK,SFN,CTNNB1,PRKCA,PTEN
VEGF Signaling	4.59	0.045	VEGFA,HRAS,HIF1A,SFN,PRKCA
UVA-Induced MAPK Signaling	4.55	0.0442	TP53,JUN,CASP3,HRAS,PRKCA
SAPK/JNK Signaling	4.54	0.0439	TP53,DAXX,JUN,GNA12,HRAS
B Cell Receptor Signaling	4.52	0.0312	ETS1,JUN,ABL1,HRAS,CHUK,PTEN
Cancer Drug Resistance By Drug Efflux	4.48	0.069	TP53,ABCB1,HRAS,PTEN
Cholecystokinin/Gastrin-mediated Signaling	4.48	0.0427	JUN,GNA12,HRAS,TNF,PRKCA
HGF Signaling	4.38	0.0407	ETS1,JUN,CDKN1A,HRAS,PRKCA
ERK/MAPK Signaling	4.33	0.029	MYC,ETS1,YWHAG,YWHAB,HRAS,PRKCA
PTEN Signaling	4.33	0.0397	CASP3,CDKN1A,HRAS,CHUK,PTEN
Tumoricidal Function of Hepatic Natural Killer Cells	4.25	0.125	CASP3,BAX,FAS
Renin-Angiotensin Signaling	4.23	0.0379	JUN,CCL2,HRAS,TNF,PRKCA
PI3K Signaling in B Lymphocytes	4.2	0.0373	JUN,ABL1,HRAS,CHUK,PTEN
IL-10 Signaling	4.19	0.058	JUN,SP1,CHUK,TNF
Apelin Liver Signaling Pathway	4.14	0.115	EDN1,TNF,FAS
Ephrin B Signaling	4.11	0.0556	ABI1,GNA12,HRAS,CTNNB1
Role of Osteoblasts, Osteoclasts and Chondrocytes in Rheumatoid Arthritis	4.07	0.026	JUN,TGFB1,CHUK,CTNNB1,TNF,IL7
Thrombopoietin Signaling	4.04	0.0533	MYC,JUN,HRAS,PRKCA
Gα12/13 Signaling	4.02	0.0342	JUN,GNA12,HRAS,CHUK,CTNNB1
Chemokine Signaling	4	0.0519	JUN,CCL2,HRAS,PRKCA
TNFR2 Signaling	4	0.103	JUN,CHUK,TNF
Altered T Cell and B Cell Signaling in Rheumatoid Arthritis	3.87	0.0482	TGFB1,CHUK,TNF,FAS
HIPPO signaling	3.85	0.0476	YWHAG,YAP1,YWHAB,SFN
Regulation of IL-2 Expression in Activated and Anergic T Lymphocytes	3.77	0.0455	JUN,TGFB1,HRAS,CHUK
IL-17A Signaling in Fibroblasts	3.75	0.0857	JUN,CCL2,CHUK
Neuregulin Signaling	3.66	0.0426	MYC,HRAS,PTEN,PRKCA
Ephrin Receptor Signaling	3.62	0.0281	VEGFA,ABI1,GNA12,ABL1,HRAS
LPS-stimulated MAPK Signaling	3.6	0.0408	JUN,HRAS,CHUK,PRKCA
Sertoli Cell-Sertoli Cell Junction Signaling	3.59	0.0276	JUN,HRAS,CTNNB1,TNF,PTEN
HER-2 Signaling in Breast Cancer	3.58	0.0404	TP53,CDKN1A,HRAS,PRKCA
Xenobiotic Metabolism Signaling	3.57	0.0211	ABCB1,SULT1C2,HRAS,TNF,PRKCA,EP300
Ceramide Signaling	3.5	0.0385	JUN,SPHK2,HRAS,TNF
Role of p14/p19ARF in Tumor Suppression	3.45	0.0682	TP53,RB1,E2F1
Type I Diabetes Mellitus Signaling	3.45	0.0374	CASP3,CHUK,TNF,FAS
PFKFB4 Signaling Pathway	3.39	0.0652	TP53,TGFB1,FGF2
Amyotrophic Lateral Sclerosis Signaling	3.37	0.0357	VEGFA,TP53,CASP3,BAX
Adrenomedullin signaling pathway	3.34	0.0244	CASP3,HRAS,BAX,HIF1A,TNF
Mouse Embryonic Stem Cell Pluripotency	3.32	0.0345	MYC,TP53,HRAS,CTNNB1
Breast Cancer Regulation by Stathmin1	3.25	0.0234	TP53,E2F1,CDKN1A,HRAS,PRKCA
CD27 Signaling in Lymphocytes	3.24	0.0577	JUN,CASP3,CHUK
EIF2 Signaling	3.17	0.0224	MYC,VEGFA,AGO2,HRAS,AGO1
NGF Signaling	3.17	0.0315	TP53,HRAS,BAX,CHUK
Role of CHK Proteins in Cell Cycle Checkpoint Control	3.12	0.0526	TP53,E2F1,CDKN1A
Androgen Signaling	3.07	0.0296	JUN,GNA12,PRKCA,EP300
Activation of IRF by Cytosolic Pattern Recognition Receptors	3.03	0.0492	JUN,CHUK,TNF
Opioid Signaling Pathway	3	0.0205	MYC,HRAS,CTNNB1,PRKCA,EP300
PXR/RXR Activation	2.99	0.0476	ABCB1,NR3C1,TNF
P2Y Purigenic Receptor Signaling Pathway	2.99	0.0282	MYC,JUN,HRAS,PRKCA
Cardiac Hypertrophy Signaling	2.96	0.0201	JUN,TGFB1,GNA12,HRAS,EP300
Epithelial Adherens Junction Signaling	2.9	0.0267	BAIAP2,HRAS,CTNNB1,PTEN
UVB-Induced MAPK Signaling	2.9	0.0441	TP53,JUN,PRKCA
Lymphotoxin β Receptor Signaling	2.88	0.0435	CASP3,CHUK,EP300
Actin Nucleation by ARP-WASP Complex	2.86	0.0429	GNA12,BAIAP2,HRAS
EGF Signaling	2.86	0.0429	JUN,HRAS,PRKCA
Differential Regulation of Cytokine Production in Macrophages and T Helper Cells by IL-17A and IL-17F	2.84	0.111	CCL2,TNF
GADD45 Signaling	2.8	0.105	TP53,CDKN1A
DNA damage-induced 14-3-3σ Signaling	2.8	0.105	TP53,SFN
Toll-like Receptor Signaling	2.77	0.04	JUN,CHUK,TNF
Role of JAK1 and JAK3 in γc Cytokine Signaling	2.71	0.038	IL7R,HRAS,IL7
ErbB4 Signaling	2.68	0.037	YAP1,HRAS,PRKCA
Polyamine Regulation in Colon Cancer	2.67	0.0909	MYC,CTNNB1
Apelin Cardiac Fibroblast Signaling Pathway	2.67	0.0909	TGFB1,SERPINE1
Tec Kinase Signaling	2.64	0.0227	GNA12,TNF,FAS,PRKCA
Differential Regulation of Cytokine Production in Intestinal Epithelial Cells by IL-17A and IL-17F	2.63	0.087	CCL2,TNF
CXCR4 Signaling	2.61	0.0222	JUN,GNA12,HRAS,PRKCA
Germ Cell-Sertoli Cell Junction Signaling	2.59	0.022	TGFB1,HRAS,CTNNB1,TNF
T Cell Exhaustion Signaling Pathway	2.58	0.0217	VEGFA,JUN,TGFB1,HRAS
Estrogen-Dependent Breast Cancer Signaling	2.56	0.0337	JUN,SP1,HRAS
IL-17A Signaling in Gastric Cells	2.56	0.08	JUN,TNF
NF-κB Signaling	2.55	0.0214	HRAS,CHUK,TNF,EP300
Factors Promoting Cardiogenesis in Vertebrates	2.55	0.0333	TGFB1,CTNNB1,PRKCA
Erythropoietin Signaling	2.53	0.033	JUN,HRAS,PRKCA
IL-1 Signaling	2.53	0.033	JUN,GNA12,CHUK
Antiproliferative Role of TOB in T Cell Signaling	2.52	0.0769	RB1,TGFB1
CCR5 Signaling in Macrophages	2.52	0.0326	JUN,FAS,PRKCA
FGF Signaling	2.52	0.0326	FGF2,HRAS,PRKCA
Macropinocytosis Signaling	2.52	0.0326	ABI1,HRAS,PRKCA
Role of NFAT in Regulation of the Immune Response	2.52	0.0209	JUN,GNA12,HRAS,CHUK
IL-3 Signaling	2.51	0.0323	JUN,HRAS,PRKCA
JAK/Stat Signaling	2.49	0.0319	JUN,CDKN1A,HRAS
IL-17 Signaling	2.47	0.0312	JUN,CCL2,HRAS
NF-κB Activation by Viruses	2.44	0.0306	HRAS,CHUK,PRKCA
Production of Nitric Oxide and Reactive Oxygen Species in Macrophages	2.44	0.0199	JUN,CHUK,TNF,PRKCA
NRF2-mediated Oxidative Stress Response	2.43	0.0198	JUN,HRAS,PRKCA,EP300
B Cell Development	2.43	0.069	IL7R,IL7
VEGF Family Ligand-Receptor Interactions	2.43	0.0303	VEGFA,HRAS,PRKCA
TR/RXR Activation	2.42	0.03	FASN,HIF1A,EP300
Axonal Guidance Signaling	2.4	0.0124	VEGFA,GNA12,BAIAP2,ABL1,HRAS,PRKCA
Gap Junction Signaling	2.39	0.0193	SP1,HRAS,CTNNB1,PRKCA
Cytotoxic T Lymphocyte-mediated Apoptosis of Target Cells	2.37	0.0645	CASP3,FAS
LPS/IL-1 Mediated Inhibition of RXR Function	2.37	0.019	ABCB1,JUN,SULT1C2,TNF
4-1BB Signaling in T Lymphocytes	2.34	0.0625	JUN,CHUK
mTOR Signaling	2.34	0.0187	VEGFA,HRAS,HIF1A,PRKCA
CDK5 Signaling	2.33	0.028	MAPT,ABL1,HRAS
ErbB Signaling	2.32	0.0278	JUN,HRAS,PRKCA
CREB Signaling in Neurons	2.3	0.0182	GNA12,HRAS,PRKCA,EP300
TWEAK Signaling	2.29	0.0588	CASP3,CHUK
PAK Signaling	2.29	0.027	CASP3,HRAS,TNF
Apelin Cardiomyocyte Signaling Pathway	2.26	0.0263	TGFB1,HIF1A,PRKCA
Role of NFAT in Cardiac Hypertrophy	2.26	0.0177	TGFB1,HRAS,PRKCA,EP300
Actin Cytoskeleton Signaling	2.24	0.0175	FGF2,GNA12,BAIAP2,HRAS
Cell Cycle Regulation by BTG Family Proteins	2.22	0.0541	RB1,E2F1
T Cell Receptor Signaling	2.21	0.0252	JUN,HRAS,CHUK
Palmitate Biosynthesis I (Animals)	2.2	0.5	FASN
Fatty Acid Biosynthesis Initiation II	2.2	0.5	FASN
LXR/RXR Activation	2.19	0.0248	CCL2,FASN,TNF
Virus Entry via Endocytic Pathways	2.19	0.0248	ABL1,HRAS,PRKCA
G Beta Gamma Signaling	2.18	0.0246	GNA12,HRAS,PRKCA
April Mediated Signaling	2.18	0.0513	JUN,CHUK
Atherosclerosis Signaling	2.15	0.024	CCL2,TGFB1,TNF
Synaptic Long Term Potentiation	2.14	0.0238	HRAS,PRKCA,EP300
Rac Signaling	2.14	0.0238	JUN,BAIAP2,HRAS
B Cell Activating Factor Signaling	2.13	0.0488	JUN,CHUK
Role of Hypercytokinemia/hyperchemokinemia in the Pathogenesis of Influenza	2.13	0.0488	CCL2,TNF
Role of RIG1-like Receptors in Antiviral Innate Immunity	2.11	0.0476	CHUK,EP300
MIF Regulation of Innate Immunity	2.11	0.0476	TP53,JUN
Fc Epsilon RI Signaling	2.1	0.0231	HRAS,TNF,PRKCA
Role of NANOG in Mammalian Embryonic Stem Cell Pluripotency	2.09	0.0229	TP53,HRAS,CTNNB1
Graft-versus-Host Disease Signaling	2.08	0.0455	TNF,FAS
iNOS Signaling	2.08	0.0455	JUN,CHUK
Role of Oct4 in Mammalian Embryonic Stem Cell Pluripotency	2.06	0.0444	TP53,RB1
Estrogen Receptor Signaling	2.04	0.0219	HRAS,NR3C1,EP300
Corticotropin Releasing Hormone Signaling	2.02	0.0216	VEGFA,JUN,PRKCA
Allograft Rejection Signaling	2	0.0417	TNF,FAS
Human Embryonic Stem Cell Pluripotency	1.98	0.0208	TGFB1,FGF2,CTNNB1
Role of Cytokines in Mediating Communication between Immune Cells	1.94	0.0385	TGFB1,TNF
Nur77 Signaling in T Lymphocytes	1.92	0.0377	CASP3,EP300
Type II Diabetes Mellitus Signaling	1.91	0.0196	CHUK,TNF,PRKCA
Airway Inflammation in Asthma	1.9	0.25	TNF
Docosahexaenoic Acid (DHA) Signaling	1.9	0.037	CASP3,BAX
Role of Pattern Recognition Receptors in Recognition of Bacteria and Viruses	1.86	0.0189	TGFB1,TNF,PRKCA
Relaxin Signaling	1.86	0.0188	VEGFA,JUN,GNA12
Regulation of eIF4 and p70S6K Signaling	1.82	0.0182	HRAS,AGO2,AGO1
PKCθ Signaling in T Lymphocytes	1.82	0.0182	JUN,HRAS,CHUK
Calcium-induced T Lymphocyte Apoptosis	1.82	0.0333	PRKCA,EP300
IL-23 Signaling Pathway	1.82	0.0333	HIF1A,TNF
eNOS Signaling	1.81	0.018	VEGFA,CASP3,PRKCA
Rapoport-Luebering Glycolytic Shunt	1.81	0.2	PGAM1
dTMP De Novo Biosynthesis	1.81	0.2	DHFR
GNRH Signaling	1.79	0.0176	JUN,HRAS,PRKCA
Regulation of Cellular Mechanics by Calpain Protease	1.76	0.0312	RB1,HRAS
RhoGDI Signaling	1.74	0.0169	GNA12,PRKCA,EP300
NAD Biosynthesis from 2-amino-3-carboxymuconate Semialdehyde	1.73	0.167	ABL1
Synaptic Long Term Depression	1.7	0.0164	GNA12,HRAS,PRKCA
T Helper Cell Differentiation	1.7	0.029	TGFB1,TNF
TREM1 Signaling	1.69	0.0286	CCL2,TNF
Basal Cell Carcinoma Signaling	1.69	0.0286	TP53,CTNNB1
Caveolar-mediated Endocytosis Signaling	1.68	0.0282	ABL1,PRKCA
MSP-RON Signaling Pathway	1.65	0.027	CCL2,TNF
IL-2 Signaling	1.63	0.0267	JUN,HRAS
Agrin Interactions at Neuromuscular Junction	1.62	0.0263	JUN,HRAS
Airway Pathology in Chronic Obstructive Pulmonary Disease	1.61	0.125	TNF
CD40 Signaling	1.58	0.025	JUN,CHUK
IL-17A Signaling in Airway Cells	1.58	0.025	CHUK,PTEN
Leukocyte Extravasation Signaling	1.56	0.0144	ABL1,CTNNB1,PRKCA
BMP signaling pathway	1.55	0.0241	JUN,HRAS
GM-CSF Signaling	1.54	0.0238	ETS1,HRAS
Growth Hormone Signaling	1.52	0.0233	IGFBP3,PRKCA
IL-15 Signaling	1.52	0.023	HRAS,TNF
Antiproliferative Role of Somatostatin Receptor 2	1.52	0.023	CDKN1A,HRAS
GDNF Family Ligand-Receptor Interactions	1.52	0.023	JUN,HRAS
Thrombin Signaling	1.51	0.0138	GNA12,HRAS,PRKCA
Angiopoietin Signaling	1.51	0.0227	HRAS,CHUK
Neurotrophin/TRK Signaling	1.51	0.0227	JUN,HRAS
Crosstalk between Dendritic Cells and Natural Killer Cells	1.5	0.0225	TNF,FAS
Integrin Signaling	1.5	0.0136	ABL1,HRAS,PTEN
AMPK Signaling	1.47	0.0133	FASN,CDKN1A,EP300
α-Adrenergic Signaling	1.46	0.0215	HRAS,PRKCA
Fcγ Receptor-mediated Phagocytosis in Macrophages and Monocytes	1.46	0.0215	PRKCA,PTEN
Systemic Lupus Erythematosus Signaling	1.46	0.0132	JUN,HRAS,TNF
IL-4 Signaling	1.44	0.0208	HRAS,NR3C1
Hematopoiesis from Multipotent Stem Cells	1.43	0.0833	IL7
NAD biosynthesis II (from tryptophan)	1.4	0.0769	ABL1
Acute Myeloid Leukemia Signaling	1.39	0.0196	MYC,HRAS
RANK Signaling in Osteoclasts	1.39	0.0196	JUN,CHUK
Phospholipase C Signaling	1.38	0.0122	HRAS,PRKCA,EP300
DNA Double-Strand Break Repair by Homologous Recombination	1.37	0.0714	ABL1
Antioxidant Action of Vitamin C	1.36	0.0189	CHUK,TNF
Melanocyte Development and Pigmentation Signaling	1.34	0.0185	HRAS,EP300
FAK Signaling	1.34	0.0183	HRAS,PTEN
Signaling by Rho Family GTPases	1.33	0.0117	JUN,GNA12,BAIAP2
Nitric Oxide Signaling in the Cardiovascular System	1.33	0.0182	VEGFA,PRKCA
Granzyme B Signaling	1.31	0.0625	CASP3
Mismatch Repair in Eukaryotes	1.31	0.0625	MLH1
Parkinson's Signaling	1.31	0.0625	CASP3
Granzyme A Signaling	1.28	0.0588	EP300
iCOS-iCOSL Signaling in T Helper Cells	1.26	0.0167	CHUK,PTEN
D-myo-inositol (1,3,4)-trisphosphate Biosynthesis	1.26	0.0556	PTEN
FAT10 Signaling Pathway	1.26	0.0556	TNF
RhoA Signaling	1.26	0.0165	GNA12,BAIAP2
FXR/RXR Activation	1.23	0.016	FASN,TNF
G-Protein Coupled Receptor Signaling	1.22	0.0106	HRAS,CHUK,PRKCA
CD28 Signaling in T Helper Cells	1.21	0.0155	JUN,CHUK
Cdc42 Signaling	1.21	0.0155	JUN,BAIAP2
Natural Killer Cell Signaling	1.2	0.0153	HRAS,PRKCA
fMLP Signaling in Neutrophils	1.2	0.0153	HRAS,PRKCA
Sphingosine-1-phosphate Signaling	1.2	0.0153	CASP3,GNA12
Endocannabinoid Developing Neuron Pathway	1.2	0.0153	HRAS,CTNNB1
Endoplasmic Reticulum Stress Pathway	1.19	0.0476	CASP3
CCR3 Signaling in Eosinophils	1.17	0.0147	HRAS,PRKCA
Superpathway of D-myo-inositol (1,4,5)-trisphosphate Metabolism	1.16	0.0435	PTEN
Glycolysis I	1.14	0.0417	PGAM1
Gluconeogenesis I	1.12	0.04	PGAM1
Insulin Receptor Signaling	1.11	0.0137	HRAS,PTEN
Th2 Pathway	1.1	0.0135	JUN,TGFB1
Synaptogenesis Signaling Pathway	1.1	0.00932	MAPT,HRAS,CTNNB1
G Protein Signaling Mediated by Tubby	1.05	0.0333	ABL1
Dopamine Degradation	1.05	0.0333	SULT1C2
Granulocyte Adhesion and Diapedesis	1.02	0.0121	CCL2,TNF
Gαq Signaling	1.01	0.0119	CHUK,PRKCA
Aldosterone Signaling in Epithelial Cells	1	0.0118	CRYAB,PRKCA
MIF-mediated Glucocorticoid Regulation	0.996	0.0294	NR3C1
Coagulation System	0.983	0.0286	SERPINE1
Agranulocyte Adhesion and Diapedesis	0.979	0.0114	CCL2,TNF
Thyroid Hormone Metabolism II (via Conjugation and/or Degradation)	0.971	0.0278	SULT1C2
Interferon Signaling	0.971	0.0278	BAX
Notch Signaling	0.959	0.027	HES1
Th1 and Th2 Activation Pathway	0.951	0.011	JUN,TGFB1
Dendritic Cell Maturation	0.936	0.0108	CHUK,TNF
Mechanisms of Viral Exit from Host Cells	0.917	0.0244	PRKCA
Role of IL-17F in Allergic Inflammatory Airway Diseases	0.917	0.0244	CCL2
Autoimmune Thyroid Disease Signaling	0.907	0.0238	FAS
Hematopoiesis from Pluripotent Stem Cells	0.907	0.0238	IL7
Dermatan Sulfate Biosynthesis (Late Stages)	0.907	0.0238	SULT1C2
Oncostatin M Signaling	0.9	0.0233	HRAS
Stearate Biosynthesis I (Animals)	0.9	0.0233	FASN
Primary Immunodeficiency Signaling	0.889	0.0227	IL7R
Chondroitin Sulfate Biosynthesis (Late Stages)	0.879	0.0222	SULT1C2
nNOS Signaling in Neurons	0.87	0.0217	PRKCA
IL-9 Signaling	0.863	0.0213	TNF
Clathrin-mediated Endocytosis Signaling	0.86	0.00966	VEGFA,FGF2
Amyloid Processing	0.839	0.02	MAPT
Sperm Motility	0.836	0.0093	ABL1,PRKCA
Chondroitin Sulfate Biosynthesis	0.812	0.0189	SULT1C2
OX40 Signaling Pathway	0.799	0.0182	JUN
Dermatan Sulfate Biosynthesis	0.799	0.0182	SULT1C2
SPINK1 Pancreatic Cancer Pathway	0.799	0.0182	TGFB1
Retinoic acid Mediated Apoptosis Signaling	0.785	0.0175	CASP3
Melatonin Degradation I	0.785	0.0175	SULT1C2
Heparan Sulfate Biosynthesis (Late Stages)	0.772	0.0169	SULT1C2
PCP pathway	0.764	0.0167	JUN
Wnt/Ca+ pathway	0.757	0.0164	PRKCA
Serotonin Degradation	0.752	0.0161	SULT1C2
Superpathway of Melatonin Degradation	0.752	0.0161	SULT1C2
Mitotic Roles of Polo-Like Kinase	0.745	0.0159	TGFB1
Heparan Sulfate Biosynthesis	0.728	0.0152	SULT1C2
Remodeling of Epithelial Adherens Junctions	0.728	0.0152	CTNNB1
Melatonin Signaling	0.703	0.0143	PRKCA
CNTF Signaling	0.703	0.0143	HRAS
Role of IL-17A in Arthritis	0.703	0.0143	CCL2
Role of Wnt/GSK-3β Signaling in the Pathogenesis of Influenza	0.682	0.0135	CTNNB1
Role of PI3K/AKT Signaling in the Pathogenesis of Influenza	0.668	0.013	MLH1
SPINK1 General Cancer Pathway	0.668	0.013	HRAS
Apelin Adipocyte Signaling Pathway	0.668	0.013	HIF1A
Communication between Innate and Adaptive Immune Cells	0.62	0.0115	TNF
Regulation of Actin-based Motility by Rho	0.616	0.0114	BAIAP2
Glioma Invasiveness Signaling	0.616	0.0114	HRAS
Th17 Activation Pathway	0.616	0.0114	HIF1A
FcγRIIB Signaling in B Lymphocytes	0.607	0.0111	HRAS
FLT3 Signaling in Hematopoietic Progenitor Cells	0.604	0.011	HRAS
Reelin Signaling in Neurons	0.592	0.0106	MAPT
NER Pathway	0.561	0.0098	EP300
GPCR-Mediated Nutrient Sensing in Enteroendocrine Cells	0.53	0.00901	PRKCA
Neuroprotective Role of THOP1 in Alzheimer's Disease	0.524	0.00885	MAPT
Neuropathic Pain Signaling In Dorsal Horn Neurons	0.514	0.00862	PRKCA
IL-15 Production	0.509	0.00847	ABL1
Paxillin Signaling	0.499	0.00826	HRAS
Gαi Signaling	0.487	0.008	HRAS
Phagosome Formation	0.476	0.00775	PRKCA
Iron homeostasis signaling pathway	0.471	0.00763	HIF1A
GP6 Signaling Pathway	0.469	0.00758	PRKCA
D-myo-inositol (1,4,5,6)-Tetrakisphosphate Biosynthesis	0.452	0.00725	PTEN
D-myo-inositol (3,4,5,6)-tetrakisphosphate Biosynthesis	0.452	0.00725	PTEN
3-phosphoinositide Degradation	0.419	0.00658	PTEN
D-myo-inositol-5-phosphate Metabolism	0.41	0.00641	PTEN
Dopamine-DARPP32 Feedback in cAMP Signaling	0.405	0.00629	PRKCA
Mitochondrial Dysfunction	0.391	0.00606	CASP3
Calcium Signaling	0.333	0.00505	EP300
3-phosphoinositide Biosynthesis	0.332	0.00503	PTEN
Superpathway of Inositol Phosphate Compounds	0.283	0.00429	PTEN
Protein Ubiquitination Pathway	0.245	0.00376	CRYAB

## Sheet: Sheet2
Table S6-2.Diseases Functions of 8 disease related CpGs corresponding genes
Category	p-value	Molecules
Cell Death and Survival	2.49E-32-1.97E-08	IFI27L1,PTEN,TGFB1,YAP1,FXR1,XAF1,IL7R,EDN1,AGO2,HSF1,YWHAG,CTNNB1,CRYAB,VEGFA,ZEB1,MLH1,FGF2,ABL1,MYC,NR3C1,TP73,CASP3,BAX,SERPINE1,FAS,HES1,ETS1,ABCB1,JUN,E2F1,FASN,TP53,DHFR,TNF,SPHK2,CDKN1A,IGFBP3,MAPT,PTPRN2,TWIST1,SFN,CHUK,EP300,SP1,IL7,SND1,DAXX,PRKCA,HIF1A,CCL2,RB1,HRAS,LTBP1
Cell Cycle	1.88E-27-1.88E-08	ABCB1,JUN,PTEN,TGFB1,FASN,E2F1,YAP1,TP53,TNF,SPHK2,CDKN1A,EDN1,IGFBP3,YWHAB,TWIST1,HSF1,SFN,CHUK,YWHAG,CTNNB1,VEGFA,EP300,MLH1,ZEB1,FGF2,SP1,IL7,ABL1,SND1,MYC,DAXX,PRKCA,NR3C1,HIF1A,TP73,BAX,SERPINE1,RB1,ETS1,HES1,FAS,HRAS,LTBP1
Cellular Development	6.04E-25-1.92E-08	JUN,ABCB1,PTEN,TGFB1,E2F1,FASN,YAP1,TP53,AGO1,TNF,IL7R,CDKN1A,EDN1,IGFBP3,TWIST1,HSF1,SFN,YWHAG,VEGFA,CTNNB1,EP300,ZEB1,MLH1,FGF2,SP1,IL7,ABL1,SND1,MYC,PRKCA,NR3C1,CCL2,HIF1A,TP73,CASP3,BAX,SERPINE1,RB1,FAS,HES1,ETS1,HRAS
Cellular Growth and Proliferation	6.04E-25-1.92E-08	JUN,ABCB1,PTEN,TGFB1,GNA12,E2F1,FASN,YAP1,TP53,AGO1,TNF,IL7R,CDKN1A,EDN1,IGFBP3,MAPT,TWIST1,HSF1,SFN,YWHAG,VEGFA,CTNNB1,EP300,ZEB1,MLH1,FGF2,SP1,IL7,ABL1,SND1,MYC,PRKCA,NR3C1,CCL2,HIF1A,TP73,CASP3,BAX,SERPINE1,FAS,RB1,HES1,ETS1,HRAS,LTBP1
Cancer	1.32E-24-2.19E-08	PTEN,TGFB1,PGAM1,MUM1,YAP1,FXR1,AGO1,XAF1,IL7R,EDN1,ABI1,AGO2,HSF1,YWHAG,CTNNB1,VEGFA,CRYAB,ZEB1,MLH1,FGF2,ABL1,MYC,NR3C1,TP73,CASP3,BAX,SERPINE1,ETS1,FAS,HES1,ABCB1,JUN,GNA12,E2F1,FASN,TP53,TBC1D24,DHFR,TNF,SPHK2,CDKN1A,IGFBP3,MAPT,YWHAB,PTPRN2,TWIST1,CLIP2,SFN,CHUK,EP300,SP1,SULT1C2,IL7,SND1,BAIAP2,DAXX,PRKCA,CCL2,HIF1A,RB1,HRAS,LTBP1
Organismal Injury and Abnormalities	1.32E-24-2.19E-08	PTEN,TGFB1,PGAM1,MUM1,YAP1,FXR1,AGO1,XAF1,IL7R,EDN1,ABI1,AGO2,HSF1,YWHAG,CTNNB1,VEGFA,CRYAB,ZEB1,MLH1,FGF2,ABL1,MYC,NR3C1,TP73,CASP3,BAX,SERPINE1,ETS1,FAS,HES1,ABCB1,JUN,GNA12,E2F1,FASN,TP53,TBC1D24,DHFR,TNF,SPHK2,CDKN1A,IGFBP3,MAPT,YWHAB,PTPRN2,TWIST1,CLIP2,SFN,CHUK,EP300,SP1,SULT1C2,IL7,SND1,BAIAP2,DAXX,PRKCA,CCL2,HIF1A,RB1,HRAS,LTBP1
Tumor Morphology	1.32E-24-1.09E-08	JUN,ABCB1,PTEN,TGFB1,TP53,DHFR,TNF,CDKN1A,EDN1,IGFBP3,TWIST1,VEGFA,CTNNB1,EP300,FGF2,SP1,IL7,ABL1,DAXX,MYC,PRKCA,NR3C1,HIF1A,TP73,CASP3,BAX,SERPINE1,FAS,HES1,ETS1,RB1
Tissue Morphology	5.09E-24-1.75E-08	ABCB1,JUN,TGFB1,E2F1,FASN,TP53,DHFR,TNF,CDKN1A,EDN1,IGFBP3,SFN,CHUK,CTNNB1,VEGFA,FGF2,IL7,ABL1,MYC,NR3C1,CCL2,TP73,CASP3,BAX,SERPINE1,FAS,RB1
Cellular Movement	2.93E-23-1.57E-08	JUN,PTEN,TGFB1,GNA12,FASN,YAP1,TP53,TNF,SPHK2,IL7R,CDKN1A,ABI1,EDN1,IGFBP3,AGO2,MAPT,TWIST1,SFN,CHUK,CTNNB1,VEGFA,CRYAB,ZEB1,FGF2,SP1,IL7,ABL1,SND1,MYC,PRKCA,NR3C1,HIF1A,CCL2,TP73,CASP3,SERPINE1,FAS,RB1,ETS1,HRAS
Gene Expression	1E-22-2.9E-09	JUN,PTEN,TGFB1,E2F1,YAP1,TP53,AGO1,DHFR,TNF,CDKN1A,EDN1,IGFBP3,AGO2,MAPT,YWHAB,TWIST1,HSF1,CHUK,YWHAG,CTNNB1,VEGFA,EP300,MLH1,ZEB1,FGF2,SP1,IL7,ABL1,SND1,MYC,DAXX,PRKCA,NR3C1,HIF1A,TP73,BAX,SERPINE1,HES1,ETS1,FAS,RB1,HRAS
Cellular Function and Maintenance	3.31E-21-1.81E-08	JUN,PTEN,TGFB1,E2F1,YAP1,TP53,TBC1D24,TNF,IL7R,CDKN1A,EDN1,MAPT,HSF1,CHUK,CTNNB1,VEGFA,CRYAB,EP300,MLH1,ZEB1,FGF2,SP1,IL7,BAIAP2,ABL1,MYC,PRKCA,NR3C1,HIF1A,CCL2,TP73,CASP3,BAX,SERPINE1,FAS,RB1,HRAS
Hematological Disease	3.03E-20-1.77E-08	ABCB1,JUN,PTEN,TGFB1,MUM1,GNA12,E2F1,FASN,YAP1,TP53,DHFR,TNF,IL7R,CDKN1A,IGFBP3,TWIST1,HSF1,CHUK,CTNNB1,VEGFA,CRYAB,EP300,MLH1,ZEB1,FGF2,SP1,IL7,ABL1,MYC,DAXX,PRKCA,NR3C1,CCL2,HIF1A,TP73,CASP3,BAX,SERPINE1,ETS1,FAS,RB1,HES1,HRAS,LTBP1
Immunological Disease	3.03E-20-1.77E-08	ABCB1,JUN,PTEN,TGFB1,MUM1,GNA12,E2F1,FASN,YAP1,TP53,DHFR,TNF,IL7R,CDKN1A,EDN1,IGFBP3,PTPRN2,TWIST1,HSF1,CHUK,CTNNB1,VEGFA,CRYAB,EP300,MLH1,ZEB1,FGF2,SP1,IL7,ABL1,SND1,MYC,DAXX,PRKCA,NR3C1,CCL2,HIF1A,TP73,CASP3,BAX,SERPINE1,ETS1,FAS,RB1,HES1,HRAS,LTBP1
Reproductive System Disease	1.29E-19-1.97E-08	PTEN,TGFB1,PGAM1,MUM1,YAP1,XAF1,IL7R,EDN1,AGO2,HSF1,VEGFA,CTNNB1,CRYAB,MLH1,ZEB1,FGF2,ABL1,MYC,NR3C1,TP73,CASP3,SERPINE1,BAX,FAS,ETS1,JUN,ABCB1,GNA12,E2F1,FASN,TP53,TBC1D24,DHFR,TNF,SPHK2,CDKN1A,IGFBP3,MAPT,PTPRN2,TWIST1,SFN,EP300,IL7,SND1,DAXX,PRKCA,CCL2,HIF1A,RB1,HRAS,LTBP1
Cell Morphology	1.67E-18-1.05E-08	PTEN,TGFB1,GNA12,E2F1,FASN,YAP1,TP53,TNF,CDKN1A,EDN1,MAPT,TWIST1,HSF1,CHUK,VEGFA,CTNNB1,CRYAB,EP300,MLH1,IL7,BAIAP2,ABL1,MYC,PRKCA,CCL2,HIF1A,TP73,CASP3,BAX,FAS,RB1,HRAS
Cardiovascular System Development and Function	3.35E-18-2.21E-09	TGFB1,CTNNB1,VEGFA,CRYAB,YAP1,FGF2,SP1,TP53,ABL1,AGO1,PRKCA,NR3C1,TNF,HIF1A,CCL2,CDKN1A,EDN1,IGFBP3,CASP3,SERPINE1,AGO2,RB1,ETS1,HRAS
Organismal Development	3.35E-18-1.92E-08	JUN,ABCB1,PTEN,TGFB1,YAP1,TP53,AGO1,TNF,IL7R,CDKN1A,EDN1,IGFBP3,AGO2,TWIST1,HSF1,CTNNB1,VEGFA,CRYAB,FGF2,SP1,IL7,MYC,DAXX,PRKCA,NR3C1,HIF1A,CCL2,TP73,CASP3,SERPINE1,BAX,RB1,FAS,ETS1,HES1,HRAS
Respiratory Disease	4.29E-18-1.45E-08	ABCB1,JUN,PTEN,TGFB1,GNA12,FASN,YAP1,FXR1,TP53,AGO1,DHFR,TNF,IL7R,CDKN1A,IGFBP3,AGO2,MAPT,YWHAB,TWIST1,SFN,CTNNB1,VEGFA,CRYAB,EP300,MLH1,ZEB1,FGF2,SP1,ABL1,MYC,DAXX,PRKCA,NR3C1,HIF1A,CCL2,TP73,CASP3,SERPINE1,BAX,HES1,FAS,RB1,HRAS,LTBP1
Organismal Survival	3.35E-17-7.98E-14	ABCB1,JUN,PTEN,TGFB1,MUM1,YAP1,TP53,TNF,CDKN1A,IGFBP3,AGO2,CTNNB1,VEGFA,FGF2,SP1,MYC,PRKCA,NR3C1,CCL2,HIF1A,TP73,SERPINE1,BAX,ETS1,RB1
DNA Replication, Recombination, and Repair	7.17E-17-7.4E-11	JUN,ABCB1,PTEN,TGFB1,PGAM1,MUM1,E2F1,YAP1,TP53,TNF,CDKN1A,EDN1,IGFBP3,CTNNB1,VEGFA,EP300,MLH1,FGF2,ABL1,MYC,NR3C1,TP73,CASP3,BAX,RB1,FAS,HRAS
Free Radical Scavenging	7.98E-17-2.59E-10	PTEN,TGFB1,VEGFA,CRYAB,FGF2,TP53,ABL1,MYC,PRKCA,TNF,CDKN1A,TP73,EDN1,BAX,FAS,ETS1,RB1,HRAS,LTBP1
Connective Tissue Development and Function	8.87E-17-1.92E-08	JUN,PTEN,TGFB1,E2F1,FASN,YAP1,TP53,TNF,IL7R,CDKN1A,EDN1,IGFBP3,TWIST1,CTNNB1,EP300,FGF2,IL7,ABL1,MYC,PRKCA,NR3C1,CCL2,TP73,SERPINE1,RB1,FAS,HRAS
Tissue Development	8.87E-17-1.92E-08	JUN,PTEN,TGFB1,E2F1,YAP1,TP53,AGO1,TNF,IL7R,CDKN1A,EDN1,IGFBP3,TWIST1,SFN,VEGFA,CTNNB1,EP300,ZEB1,FGF2,SP1,IL7,ABL1,MYC,PRKCA,HIF1A,CCL2,TP73,SERPINE1,FAS,RB1,HRAS
Embryonic Development	1.09E-15-5.31E-11	PTEN,TGFB1,CTNNB1,CRYAB,E2F1,YAP1,TP53,IL7,DAXX,TNF,IL7R,CDKN1A,TP73,EDN1,CASP3,IGFBP3,BAX,MAPT,RB1,FAS,HRAS,TWIST1
Neurological Disease	3.32E-15-1.28E-08	JUN,ABCB1,PTEN,TGFB1,E2F1,YAP1,TP53,TBC1D24,DHFR,TNF,IL7R,CDKN1A,IGFBP3,MAPT,YWHAB,CLIP2,VEGFA,CTNNB1,CRYAB,EP300,MLH1,FGF2,SULT1C2,IL7,ABL1,BAIAP2,MYC,PRKCA,NR3C1,HIF1A,CCL2,TP73,CASP3,BAX,SERPINE1,FAS,RB1,HRAS
Reproductive System Development and Function	1.23E-14-3.9E-09	PTEN,TGFB1,YAP1,SP1,TP53,MYC,PRKCA,TNF,HIF1A,CDKN1A,TP73,IGFBP3,RB1,HRAS,TWIST1
Hematological System Development and Function	1.45E-14-1.92E-08	JUN,ABCB1,PTEN,TGFB1,GNA12,E2F1,TP53,AGO1,TNF,IL7R,CDKN1A,EDN1,IGFBP3,VEGFA,CTNNB1,EP300,FGF2,IL7,MYC,PRKCA,NR3C1,CCL2,HIF1A,SERPINE1,FAS,HRAS
Hematopoiesis	1.45E-14-1.92E-08	JUN,PTEN,TGFB1,VEGFA,CTNNB1,EP300,E2F1,FGF2,IL7,MYC,AGO1,PRKCA,TNF,IL7R,CCL2,HIF1A,CDKN1A,FAS,HRAS
Lymphoid Tissue Structure and Development	1.45E-14-1.77E-08	JUN,PTEN,TGFB1,VEGFA,CTNNB1,FGF2,TP53,IL7,MYC,PRKCA,TNF,IL7R,CCL2,HIF1A,CDKN1A,EDN1,IGFBP3,FAS,HRAS
Cell-To-Cell Signaling and Interaction	1.62E-14-1.29E-08	JUN,PTEN,TGFB1,GNA12,E2F1,FASN,YAP1,TP53,TNF,IL7R,CDKN1A,EDN1,IGFBP3,AGO2,MAPT,TWIST1,HSF1,VEGFA,CTNNB1,CRYAB,ZEB1,FGF2,IL7,MYC,PRKCA,NR3C1,HIF1A,CCL2,TP73,CASP3,SERPINE1,ETS1,FAS,HRAS
Inflammatory Response	1.69E-14-1.23E-08	ABCB1,JUN,PTEN,TGFB1,GNA12,FASN,TP53,AGO1,DHFR,TNF,IL7R,CDKN1A,EDN1,AGO2,PTPRN2,SFN,CHUK,VEGFA,CTNNB1,CRYAB,EP300,FGF2,IL7,ABL1,SND1,MYC,DAXX,PRKCA,NR3C1,HIF1A,CCL2,TP73,CASP3,SERPINE1,BAX,FAS,RB1,ETS1,LTBP1
Hereditary Disorder	5.9E-14-2.98E-09	ABCB1,PTEN,CTNNB1,VEGFA,MLH1,E2F1,YAP1,TP53,ABL1,MYC,DHFR,PRKCA,NR3C1,HIF1A,FAS,RB1,HRAS
Renal and Urological Disease	1.15E-13-2.14E-08	ABCB1,JUN,PTEN,TGFB1,E2F1,YAP1,TP53,DHFR,TNF,CDKN1A,EDN1,IGFBP3,MAPT,PTPRN2,TWIST1,CHUK,CTNNB1,VEGFA,CRYAB,EP300,ZEB1,MLH1,FGF2,SULT1C2,IL7,ABL1,SND1,MYC,DAXX,NR3C1,HIF1A,CCL2,TP73,CASP3,BAX,SERPINE1,RB1,FAS,HRAS
Cell Signaling	1.31E-13-4.74E-13	TGFB1,VEGFA,ZEB1,FGF2,TP53,IL7,ABL1,MYC,TNF,HIF1A,CCL2,CDKN1A,ABI1,CASP3,TWIST1
Inflammatory Disease	1.79E-13-1.23E-08	ABCB1,JUN,PTEN,TGFB1,TP53,DHFR,AGO1,TNF,IL7R,EDN1,AGO2,PTPRN2,VEGFA,CRYAB,CTNNB1,EP300,FGF2,SP1,IL7,SND1,ABL1,DAXX,NR3C1,HIF1A,CCL2,TP73,CASP3,SERPINE1,FAS,RB1,ETS1,LTBP1
Hair and Skin Development and Function	4.26E-13-4.26E-13	JUN,PTEN,TGFB1,CTNNB1,E2F1,YAP1,FGF2,TP53,MYC,TNF,CDKN1A,RB1,HRAS
Organ Development	5.28E-13-6.85E-12	TGFB1,CTNNB1,TNF,CCL2,TP73,E2F1,EDN1,IGFBP3,FGF2,SERPINE1,TP53
Skeletal and Muscular System Development and Function	5.28E-13-1.61E-08	TGFB1,CTNNB1,E2F1,FGF2,TP53,IL7,ABL1,TNF,CCL2,IL7R,CDKN1A,TP73,EDN1,IGFBP3,SERPINE1,RB1,HRAS,TWIST1
Infectious Diseases	5.55E-13-3.11E-10	JUN,ABCB1,TGFB1,FXR1,TP53,AGO1,DHFR,TNF,IL7R,AGO2,PTPRN2,HSF1,CTNNB1,CRYAB,EP300,ZEB1,MLH1,IL7,DAXX,MYC,PRKCA,NR3C1,CCL2,TP73,BAX,SERPINE1,HES1,FAS,HRAS
Connective Tissue Disorders	8.62E-13-2.14E-08	ABCB1,JUN,PTEN,TGFB1,YAP1,TP53,DHFR,AGO1,TNF,IL7R,CDKN1A,EDN1,IGFBP3,AGO2,PTPRN2,VEGFA,CTNNB1,CRYAB,FGF2,SP1,IL7,ABL1,SND1,MYC,DAXX,NR3C1,HIF1A,CCL2,TP73,CASP3,SERPINE1,RB1,FAS,ETS1,LTBP1
Skeletal and Muscular Disorders	6.69E-12-2.14E-08	ABCB1,JUN,PTEN,TGFB1,E2F1,TP53,DHFR,XAF1,TNF,IL7R,CDKN1A,EDN1,MAPT,PTPRN2,CLIP2,VEGFA,CRYAB,CTNNB1,ZEB1,FGF2,SP1,IL7,SND1,ABL1,BAIAP2,DAXX,MYC,NR3C1,HIF1A,CCL2,TP73,CASP3,BAX,RB1,FAS,ETS1,HRAS,LTBP1
Endocrine System Disorders	7.6E-12-2.19E-08	JUN,ABCB1,PTEN,TGFB1,MUM1,GNA12,FASN,E2F1,TP53,DHFR,TNF,SPHK2,IL7R,CDKN1A,EDN1,IGFBP3,PTPRN2,TWIST1,SFN,CHUK,CTNNB1,VEGFA,EP300,MLH1,ZEB1,FGF2,SP1,SND1,BAIAP2,ABL1,MYC,DAXX,PRKCA,NR3C1,HIF1A,CCL2,TP73,CASP3,SERPINE1,BAX,ETS1,RB1,FAS,HRAS,LTBP1
Metabolic Disease	8.3E-12-1.97E-08	JUN,PTEN,TGFB1,FASN,TP53,DHFR,TNF,IL7R,CDKN1A,EDN1,IGFBP3,MAPT,CHUK,VEGFA,CTNNB1,FGF2,SP1,MYC,PRKCA,NR3C1,HIF1A,CCL2,TP73,CASP3,BAX,SERPINE1,RB1,FAS
Gastrointestinal Disease	1.01E-11-2.19E-08	PTEN,TGFB1,PGAM1,YAP1,FXR1,IL7R,ABI1,EDN1,AGO2,HSF1,YWHAG,CTNNB1,VEGFA,CRYAB,MLH1,ZEB1,FGF2,ABL1,MYC,NR3C1,TP73,CASP3,BAX,SERPINE1,HES1,ETS1,FAS,JUN,ABCB1,GNA12,E2F1,FASN,TP53,TBC1D24,DHFR,TNF,CDKN1A,IGFBP3,MAPT,PTPRN2,YWHAB,TWIST1,CLIP2,SFN,CHUK,EP300,SP1,SULT1C2,SND1,BAIAP2,DAXX,PRKCA,HIF1A,CCL2,RB1,HRAS,LTBP1
Dermatological Diseases and Conditions	1.08E-11-1.77E-08	JUN,TGFB1,PGAM1,MUM1,FASN,TP53,DHFR,TNF,IGFBP3,YWHAB,TWIST1,SFN,CTNNB1,VEGFA,ZEB1,ABL1,MYC,PRKCA,NR3C1,HIF1A,CCL2,BAX,SERPINE1,FAS,RB1
Hepatic System Disease	1.46E-11-2.14E-09	JUN,PTEN,CHUK,TGFB1,YWHAG,CTNNB1,VEGFA,FASN,YAP1,SP1,TP53,ABL1,MYC,TNF,NR3C1,HIF1A,CDKN1A,TP73,IGFBP3,FAS,RB1,ETS1,HRAS
Psychological Disorders	3.93E-11-3.93E-11	JUN,PTEN,TGFB1,VEGFA,FGF2,TP53,MYC,DHFR,PRKCA,TNF,NR3C1,HIF1A,CCL2,TP73,IGFBP3,CASP3,BAX,MAPT
Lipid Metabolism	4.3E-11-1.88E-08	ABCB1,PTEN,TGFB1,EP300,FASN,TP53,TNF,SPHK2,CCL2,CDKN1A,TP73,CASP3,BAX,FAS,PTPRN2
Molecular Transport	4.3E-11-1.88E-08	ABCB1,PTEN,TGFB1,EP300,FASN,TP53,ABL1,MYC,TNF,SPHK2,CCL2,EDN1,TP73,BAX,FAS,PTPRN2
Small Molecule Biochemistry	4.3E-11-1.88E-08	ABCB1,PTEN,TGFB1,VEGFA,EP300,FASN,TP53,TNF,SPHK2,CCL2,CDKN1A,EDN1,TP73,CASP3,BAX,FAS,HRAS,PTPRN2
Nucleic Acid Metabolism	7.4E-11-7.4E-11	TGFB1,VEGFA,TNF,CDKN1A,EDN1,FAS,HRAS
Post-Translational Modification	1.84E-10-1.84E-10	CHUK,PTEN,TGFB1,VEGFA,FGF2,IL7,ABL1,DAXX,PRKCA,TNF,CCL2,CDKN1A,IGFBP3,FAS,HRAS
Ophthalmic Disease	7.17E-10-2.14E-08	PTEN,VEGFA,NR3C1,CDKN1A,TP73,RB1,TP53
Carbohydrate Metabolism	7.94E-10-7.94E-10	ABCB1,PTEN,TGFB1,TNF,EP300,FASN,BAX,FAS,PTPRN2
Immune Cell Trafficking	9.91E-10-1.57E-08	TGFB1,NR3C1,TNF,VEGFA,IL7R,CCL2,GNA12,SERPINE1,FGF2,FAS,HRAS,IL7
Respiratory System Development and Function	1.42E-09-1.42E-09	MYC,TGFB1,VEGFA,E2F1,YAP1,HRAS,TP53
Protein Synthesis	1.49E-09-1.49E-09	JUN,PTEN,TGFB1,CRYAB,EP300,SP1,TP53,MYC,DHFR,TNF,CDKN1A,EDN1,TP73,IGFBP3,CASP3,AGO2,FAS,HRAS,LTBP1
Cellular Compromise	2.9E-09-7.11E-09	MYC,DHFR,PRKCA,TGFB1,TNF,CCL2,BAX,FAS,HRAS,TP53
Cellular Assembly and Organization	4.09E-09-1.05E-08	CHUK,PTEN,TGFB1,CTNNB1,VEGFA,TP53,TBC1D24,BAIAP2,ABL1,TNF,CCL2,CDKN1A,EDN1,MAPT,BAX,FAS,RB1
Cellular Response to Therapeutics	4.15E-09-1.97E-08	TGFB1,TNF,EP300,TP73,MLH1,FGF2,BAX,TP53
Cardiovascular Disease	1.5E-08-1.5E-08	JUN,ABCB1,TGFB1,CTNNB1,VEGFA,DHFR,NR3C1,TNF,CCL2,CDKN1A,EDN1,MAPT,SERPINE1
Nervous System Development and Function	1.61E-08-1.61E-08	TNF,HIF1A,FGF2,HRAS,TP53

## Sheet: Sheet3
Table S6-3.canonical pathways of 6 drug-response related CpGs corresponding genes
Ingenuity Canonical Pathways	-log(p-value)	Ratio	Molecules
DNA Methylation and Transcriptional Repression Signaling	3.67	0.0588	DNMT3B,DNMT1
BAG2 Signaling Pathway	3.48	0.0476	MYC,SP1
Cell Cycle: G1/S Checkpoint Regulation	3.09	0.0303	MYC,BMI1
ErbB2-ErbB3 Signaling	2.94	0.0253	MYC,SP1
Prolactin Signaling	2.79	0.0213	MYC,SP1
PDGF Signaling	2.73	0.0198	MYC,CAV1
Sumoylation Pathway	2.73	0.0198	SP1,RHOA
Telomerase Signaling	2.59	0.0168	MYC,SP1
RhoA Signaling	2.57	0.0165	RHOA,DLC1
Aryl Hydrocarbon Receptor Signaling	2.46	0.0146	MYC,SP1
Endocannabinoid Cancer Inhibition Pathway	2.34	0.0127	MYC,RHOA
HMGB1 Signaling	2.27	0.0116	SP1,RHOA
Glioblastoma Multiforme Signaling	2.25	0.0113	MYC,RHOA
RhoGDI Signaling	2.25	0.0113	RHOA,DLC1
ILK Signaling	2.15	0.0101	MYC,RHOA
Gap Junction Signaling	2.12	0.00966	SP1,CAV1
Leukocyte Extravasation Signaling	2.11	0.00962	RHOA,DLC1
Integrin Signaling	2.07	0.00909	RHOA,CAV1
Colorectal Cancer Metastasis Signaling	1.93	0.00769	MYC,RHOA
Sirtuin Signaling Pathway	1.86	0.00707	MYC,SP1
Polyamine Regulation in Colon Cancer	1.85	0.0455	MYC
Estrogen-mediated S-phase Entry	1.78	0.0385	MYC
Role of Macrophages, Fibroblasts and Endothelial Cells in Rheumatoid Arthritis	1.77	0.00635	MYC,RHOA
Molecular Mechanisms of Cancer	1.59	0.00508	MYC,RHOA
Role of Oct4 in Mammalian Embryonic Stem Cell Pluripotency	1.54	0.0222	BMI1
Thyroid Cancer Signaling	1.5	0.02	MYC
Semaphorin Signaling in Neurons	1.44	0.0175	RHOA
PCP pathway	1.42	0.0167	RHOA
Cardiac Hypertrophy Signaling (Enhanced)	1.42	0.00411	MYC,RHOA
Ephrin A Signaling	1.4	0.0161	RHOA
Mitotic Roles of Polo-Like Kinase	1.4	0.0159	RAD21
IL-10 Signaling	1.36	0.0145	SP1
Actin Nucleation by ARP-WASP Complex	1.35	0.0143	RHOA
Caveolar-mediated Endocytosis Signaling	1.35	0.0141	CAV1
ERK5 Signaling	1.34	0.0139	MYC
Ephrin B Signaling	1.34	0.0139	RHOA
Thrombopoietin Signaling	1.32	0.0133	MYC
Endometrial Cancer Signaling	1.32	0.0133	MYC
VDR/RXR Activation	1.31	0.013	SP1
Chemokine Signaling	1.31	0.013	RHOA
Myc Mediated Apoptosis Signaling	1.3	0.0125	MYC
Small Cell Lung Cancer Signaling	1.26	0.0115	MYC
Regulation of Actin-based Motility by Rho	1.26	0.0114	RHOA
Glioma Invasiveness Signaling	1.26	0.0114	RHOA
IL-7 Signaling Pathway	1.26	0.0114	MYC
Estrogen-Dependent Breast Cancer Signaling	1.25	0.0112	SP1
Macropinocytosis Signaling	1.24	0.0109	RHOA
Neuregulin Signaling	1.23	0.0106	MYC
Bladder Cancer Signaling	1.22	0.0104	MYC
PEDF Signaling	1.21	0.0102	RHOA
Acute Myeloid Leukemia Signaling	1.19	0.0098	MYC
Nitric Oxide Signaling in the Cardiovascular System	1.16	0.00909	CAV1
Chronic Myeloid Leukemia Signaling	1.14	0.0087	MYC
Mouse Embryonic Stem Cell Pluripotency	1.14	0.00862	MYC
Cholecystokinin/Gastrin-mediated Signaling	1.14	0.00855	RHOA
p38 MAPK Signaling	1.13	0.00847	MYC
Virus Entry via Endocytic Pathways	1.12	0.00826	CAV1
G Beta Gamma Signaling	1.12	0.0082	CAV1
Gαi Signaling	1.11	0.008	CAV1
Rac Signaling	1.1	0.00794	RHOA
NGF Signaling	1.1	0.00787	RHOA
Phagosome Formation	1.09	0.00775	RHOA
Apelin Endothelial Signaling Pathway	1.09	0.00775	SP1
Sphingosine-1-phosphate Signaling	1.09	0.00763	RHOA
Endocannabinoid Developing Neuron Pathway	1.09	0.00763	RHOA
STAT3 Pathway	1.08	0.00741	MYC
CCR3 Signaling in Eosinophils	1.07	0.00735	RHOA
P2Y Purigenic Receptor Signaling Pathway	1.06	0.00704	MYC
Gα12/13 Signaling	1.04	0.00685	RHOA
Epithelial Adherens Junction Signaling	1.03	0.00667	RHOA
Tight Junction Signaling	0.987	0.00599	RHOA
eNOS Signaling	0.987	0.00599	CAV1
Gαq Signaling	0.987	0.00595	RHOA
Wnt/β-catenin Signaling	0.979	0.00588	MYC
Tec Kinase Signaling	0.967	0.00568	RHOA
Ephrin Receptor Signaling	0.963	0.00562	RHOA
CXCR4 Signaling	0.959	0.00556	RHOA
Germ Cell-Sertoli Cell Junction Signaling	0.951	0.00549	RHOA
Endothelin-1 Signaling	0.917	0.00503	MYC
Regulation of the Epithelial-Mesenchymal Transition Pathway	0.917	0.00503	RHOA
Production of Nitric Oxide and Reactive Oxygen Species in Macrophages	0.91	0.00498	RHOA
Osteoarthritis Pathway	0.903	0.00485	SP1
ERK/MAPK Signaling	0.9	0.00483	MYC
IL-8 Signaling	0.893	0.00474	RHOA
mTOR Signaling	0.886	0.00467	RHOA
Breast Cancer Regulation by Stathmin1	0.886	0.00467	RHOA
Thrombin Signaling	0.879	0.00459	RHOA
EIF2 Signaling	0.87	0.00448	MYC
Actin Cytoskeleton Signaling	0.86	0.00439	RHOA
Opioid Signaling Pathway	0.833	0.0041	MYC
Phospholipase C Signaling	0.83	0.00407	RHOA
Huntington's Disease Signaling	0.824	0.00402	SP1
Cardiac Hypertrophy Signaling	0.824	0.00402	RHOA
Signaling by Rho Family GTPases	0.812	0.00391	RHOA
Synaptogenesis Signaling Pathway	0.721	0.00311	RHOA
Protein Kinase A Signaling	0.654	0.0026	RHOA
Axonal Guidance Signaling	0.567	0.00207	RHOA

## Sheet: Sheet4
Table S6-4.Diseases Functions of 6 drug-response related CpGs corresponding genes
Category	p-value	Molecules
Cellular Development	4.04E-08-9.02E-03	RAD21,MYC,CAV1,DNMT1,DLC1,BMI1,SP1,CTCF,RHOA,DNMT3B
Cellular Growth and Proliferation	6.61E-08-9.02E-03	RAD21,MYC,CAV1,DLC1,BMI1,SP1,CTCF,RHOA,DNMT3B
Cell Death and Survival	2.29E-07-7.66E-03	RAD21,CAV1,MYC,DNMT1,DLC1,BMI1,SP1,CTCF,RHOA,DNMT3B
Gene Expression	3.24E-07-5.17E-03	RAD21,MYC,CAV1,DNMT1,BMI1,SP1,CTCF,DNMT3B,RHOA
Cell Cycle	7.76E-07-7.86E-03	RAD21,MYC,CAV1,DNMT1,BMI1,SP1,CTCF,RHOA,DNMT3B
Connective Tissue Development and Function	7.76E-07-7.1E-03	MYC,CAV1,BMI1,CTCF,RHOA,DNMT3B
Cell-To-Cell Signaling and Interaction	9.42E-07-9.02E-03	MYC,CAV1,DLC1,BMI1,RHOA,DNMT3B
Cellular Assembly and Organization	9.42E-07-7.74E-03	RAD21,CAV1,MYC,DNMT1,DLC1,BMI1,CTCF,RHOA
Cellular Movement	1.05E-06-7.1E-03	MYC,CAV1,DLC1,DNMT1,BMI1,SP1,CTCF,RHOA,DNMT3B
DNA Replication, Recombination, and Repair	1.08E-05-7.1E-03	RAD21,MYC,CAV1,DNMT1,BMI1,CTCF,RHOA,DNMT3B
Respiratory System Development and Function	1.13E-05-5.17E-03	MYC,CAV1,BMI1
Cancer	1.25E-05-9.02E-03	DNMT1,PCDHA12,SP1,SLC25A21,CTCF,RHOA,RAD21,MYC,CAV1,DLC1,BMI1,ZNF608,DNMT3B
Gastrointestinal Disease	1.25E-05-9.02E-03	RAD21,MYC,CAV1,DNMT1,DLC1,PCDHA12,BMI1,ZNF608,CTCF,SLC25A21,RHOA,DNMT3B
Organismal Injury and Abnormalities	1.25E-05-9.02E-03	DNMT1,PCDHA12,SP1,SLC25A21,CTCF,RHOA,RAD21,MYC,CAV1,DLC1,BMI1,ZNF608,DNMT3B
Hair and Skin Development and Function	1.28E-05-6.45E-03	MYC,DLC1,CTCF,RHOA
Respiratory Disease	2.54E-05-5.65E-03	RAD21,MYC,CAV1,DLC1,DNMT1,BMI1,SP1,CTCF,RHOA
Tumor Morphology	2.54E-05-5.81E-03	MYC,CAV1,SP1,DNMT3B
Cellular Function and Maintenance	3.82E-05-5.9E-03	RAD21,MYC,CAV1,DLC1,BMI1,RHOA
Organismal Survival	4.19E-05-4.19E-05	MYC,CAV1,BMI1,SP1,DNMT3B
Cell Morphology	4.61E-05-7.74E-03	RAD21,MYC,CAV1,DNMT1,DLC1,BMI1,RHOA
Cellular Compromise	4.61E-05-7.74E-03	CAV1,MYC,BMI1,RHOA
Cardiovascular System Development and Function	5.11E-05-7.74E-03	CAV1,MYC,DLC1,SP1,RHOA
Hematological Disease	5.23E-05-8.38E-03	RAD21,MYC,CAV1,DNMT1,DLC1,PCDHA12,SP1,CTCF,RHOA
Hereditary Disorder	5.23E-05-6.12E-03	RAD21,CAV1,MYC,DNMT1,DLC1,CTCF,DNMT3B,RHOA
Immunological Disease	5.23E-05-8.38E-03	RAD21,MYC,CAV1,DNMT1,DLC1,PCDHA12,CTCF,RHOA,DNMT3B
Cell Signaling	7.06E-05-5.84E-04	DLC1,DNMT1,RHOA
Reproductive System Development and Function	8.44E-05-5.17E-03	MYC,SP1,RHOA
Embryonic Development	1.08E-04-7.1E-03	MYC,DLC1,CTCF,RHOA
Neurological Disease	1.29E-04-7.23E-03	RAD21,CAV1,MYC,DNMT1,BMI1,CTCF,DNMT3B
Tissue Development	1.57E-04-7.74E-03	MYC,CAV1,DLC1,BMI1,SP1,CTCF,RHOA
Renal and Urological System Development and Function	1.66E-04-7.1E-03	MYC,DLC1,CTCF,RHOA
Lipid Metabolism	1.86E-04-9.02E-03	CAV1,SP1,RHOA
Small Molecule Biochemistry	1.86E-04-9.02E-03	CAV1,MYC,SP1,RHOA
Vitamin and Mineral Metabolism	1.86E-04-7.1E-03	CAV1,SP1,RHOA
Hematological System Development and Function	2.27E-04-9.02E-03	MYC,CAV1,CTCF,RHOA
Hematopoiesis	2.27E-04-2.59E-03	MYC,CTCF,RHOA
Organismal Development	2.27E-04-7.74E-03	CAV1,MYC,SP1,CTCF,RHOA
Carbohydrate Metabolism	2.97E-04-6.45E-03	MYC,CAV1,SP1,RHOA
Molecular Transport	2.97E-04-9.02E-03	MYC,CAV1,SP1,SLC25A21,RHOA
Reproductive System Disease	3.09E-04-6.91E-03	RAD21,MYC,CAV1,DLC1,DNMT1,PCDHA12,BMI1,ZNF608,CTCF,SLC25A21,DNMT3B,RHOA
Inflammatory Disease	4.11E-04-6.47E-04	RAD21,MYC
Auditory Disease	6.47E-04-6.47E-04	DNMT1
Cardiovascular Disease	6.47E-04-6.12E-03	RAD21,CAV1,MYC,DNMT1,DLC1
Connective Tissue Disorders	6.47E-04-7.74E-03	CAV1,MYC,DNMT1,BMI1
Developmental Disorder	6.47E-04-4.52E-03	RAD21,CAV1,MYC,CTCF,DNMT3B
Endocrine System Disorders	6.47E-04-7.09E-03	RAD21,MYC,DLC1,PCDHA12,SLC25A21,CTCF,RHOA,DNMT3B
Infectious Diseases	6.47E-04-2.59E-03	CAV1
Metabolic Disease	6.47E-04-2.59E-03	CAV1
Nervous System Development and Function	6.47E-04-7.1E-03	CAV1,RHOA
Ophthalmic Disease	6.47E-04-6.47E-04	CAV1
Organismal Functions	6.47E-04-2.59E-03	CTCF
Psychological Disorders	6.47E-04-2.59E-03	CAV1,DNMT1
Tissue Morphology	6.47E-04-8.23E-03	MYC,CAV1,RHOA
Immune Cell Trafficking	1.29E-03-1.29E-03	RHOA
Inflammatory Response	1.29E-03-9.02E-03	MYC,RHOA
Renal and Urological Disease	1.61E-03-6.8E-03	RAD21,MYC,CAV1,ZNF608,CTCF,RHOA
Amino Acid Metabolism	1.94E-03-2.59E-03	MYC
Drug Metabolism	1.94E-03-7.1E-03	MYC,SP1,RHOA
Energy Production	1.94E-03-1.94E-03	MYC
Nucleic Acid Metabolism	1.94E-03-1.94E-03	MYC
Skeletal and Muscular Disorders	1.94E-03-1.94E-03	MYC
Organ Morphology	2.59E-03-2.59E-03	MYC
Post-Translational Modification	2.59E-03-8.83E-03	MYC,RHOA
Skeletal and Muscular System Development and Function	2.59E-03-5.81E-03	MYC,RHOA
Endocrine System Development and Function	3.23E-03-7.1E-03	MYC,RHOA
Organ Development	3.23E-03-7.74E-03	MYC,DLC1
Protein Degradation	5.17E-03-5.17E-03	CAV1
Protein Synthesis	5.17E-03-5.17E-03	CAV1
Digestive System Development and Function	7.74E-03-7.74E-03	DLC1
Hepatic System Development and Function	7.74E-03-7.74E-03	DLC1
Humoral Immune Response	9.02E-03-9.02E-03	MYC
